# Supplementary material for: Marker-assisted introgression of three dominant blast resistance genes into an aromatic rice cultivar Mushk Budji
Source: Sci Rep. 2018 Mar 6;8:4091. doi: 10.1038/s41598-018-22246-4 (PMC5840290; doi:10.1038/s41598-018-22246-4)
Supplement: Supplementary file 2 — Data set 1 [file 41598_2018_22246_MOESM2_ESM.xlsx]

## Sheet: SNP genotyping_pyramided lines
Table S15. SNP genotyping using 50 K (OsSNPnks) chip for estimation of recurrent parent genome similiarity and recovery of pyramided lines carrying blast resistance genes Pi54, Pi1 and Pita.
#Axiom_OsSNPnks.20140127.annot.db
#%genome-version-ucsc=hg19
#%genome-version-ncbi=37
	GENOTYPES
Probe Set ID	5505054280068040817426_(Axiom_OsSNPnks)_D07.AxiomGT1.chp Forced Forward Strand Base Calls	5505054280068040817426_(Axiom_OsSNPnks)_E07.AxiomGT1.chp Forced Forward Strand Base Calls	5505054280068040817426_(Axiom_OsSNPnks)_D08.AxiomGT1.chp Forced Forward Strand Base Calls	5505054280068040817426_(Axiom_OsSNPnks)_C12.AxiomGT1.chp Forced Forward Strand Base Calls	5505054280068040817426_(Axiom_OsSNPnks)_E08.AxiomGT1.chp Forced Forward Strand Base Calls	5505054280068040817426_(Axiom_OsSNPnks)_F07.AxiomGT1.chp Forced Forward Strand Base Calls	5505054280068040817426_(Axiom_OsSNPnks)_F08.AxiomGT1.chp Forced Forward Strand Base Calls	5505054280068040817426_(Axiom_OsSNPnks)_D12.AxiomGT1.chp Forced Forward Strand Base Calls	5505054280068040817426_(Axiom_OsSNPnks)_E12.AxiomGT1.chp Forced Forward Strand Base Calls	5505054280068040817426_(Axiom_OsSNPnks)_F12.AxiomGT1.chp Forced Forward Strand Base Calls	Chromosome	Chromosomal Position	Affy SNP ID
	Mushk Budji	DHMAS 70Q 164-1b	SKUA-485-27-4-38-4	SKUA-485-27-4-40-6	SKUA-485-27-3-7-5	SKUA-485-27-13-1-3	SKUA-485-27-20-6-4	SKUA-485-27-47-4-1	SKUA-485-27-77-6-2	SKUA-485-27-86-10-4	Chromosome	MB Position
AX-95915820	AA	AA	AA	AA	GG	GG	AG	AG	AA	AA	1	37369403	Affx-93230746
AX-95915821	CC	GG	CC	CC	CC	CC	CC	CC	CC	CC	1	3088042	Affx-93243431
AX-95915831	GG	GG	GG	GG	GG	GG	GG	GG	GG	GG	1	32037879	Affx-93233272
AX-95915843	GG	GG	GG	GG	GG	GG	GG	GG	GG	GG	1	43064567	Affx-93242885
AX-95915847	CC	GG	CC	CC	CC	CC	CC	CC	CC	CC	1	31645297	Affx-93247976
AX-95915848	GG	GG	GG	GG	GG	GG	GG	GG	GG	GG	1	7304902	Affx-93222769
AX-95915849	AC	AA	AC	AC	AC	AC	AC	AC	AA	AC	1	42624103	Affx-93212755
AX-95915850	GG	GG	GG	GG	GG	GG	GG	GG	GG	GG	1	27341468	Affx-93254123
AX-95915851	CC	CC	CC	CC	CC	CC	CC	CC	CC	CC	1	24880751	Affx-93220357
AX-95915852	AA	GG	AA	AA	AA	AA	AA	AA	AA	AA	1	28018028	Affx-93239499
AX-95915853	GG	AA	GG	GG	GG	GG	GG	GG	GG	GG	1	1938331	Affx-93227344
AX-95915854	GG	AA	GG	GG	GG	GG	GG	GG	GG	GG	1	31676676	Affx-93257766
AX-95915855	GG	AA	GG	GG	GG	GG	GG	GG	GG	GG	1	3351798	Affx-93252674
AX-95915856	AA	GG	AA	AA	AA	AA	AA	AA	AA	AA	1	22229882	Affx-93254663
AX-95915857	AA	CC	AA	CC	CC	CC	CC	CC	CC	CC	1	3679136	Affx-93218655
AX-95915858	AA	AA	AA	AA	CC	AC	AA	CC	AC	AA	1	34136894	Affx-93231897
AX-95915859	GG	GG	GG	GG	GG	GG	GG	GG	GG	GG	1	30297553	Affx-93257197
AX-95915860	CC	CC	CC	CC	CC	CC	CC	CC	CC	CC	1	42770749	Affx-93217033
AX-95915861	GG	GG	GG	GG	GG	GG	GG	GG	GG	GG	1	3595859	Affx-93238097
AX-95915862	TG	TT	TG	TG	TG	TG	TG	TG	TG	TG	1	23957575	Affx-93224275
AX-95915863	GG	GG	GG	GG	GG	GG	GG	GG	GG	GG	1	21511847	Affx-93248796
AX-95915864	GG	AA	GG	GG	GG	GG	GG	GG	GG	GG	1	31926093	Affx-93253222
AX-95915865	TT	GG	TT	GG	GG	GG	GG	GG	GG	GG	1	13349534	Affx-93249177
AX-95915866	TT	GG	TT	TT	TT	TT	TT	TT	TT	TT	1	8958151	Affx-93222524
AX-95915867	GG	TT	GG	GG	GG	GG	GG	GG	GG	GG	1	42910276	Affx-93217376
AX-95915868	GG	AA	GG	GG	GG	GG	GG	GG	GG	GG	1	18630691	Affx-93238045
AX-95915869	GG	GG	GG	GG	GG	GG	GG	GG	GG	GG	1	13349462	Affx-93249354
AX-95915870	GG	CC	GG	GG	GG	GG	GG	GG	GG	GG	1	23237250	Affx-93256491
AX-95915871	GG	CC	GG	GG	GG	GG	GG	GG	GG	GG	1	7544216	Affx-93253095
AX-95915872	TT	TT	TT	TT	CC	CC	TC	TC	CC	TT	1	41296991	Affx-93215159
AX-95915873	CC	CC	CC	CC	TT	TC	TC	TT	CC	CC	1	35012283	Affx-93211611
AX-95915874	CC	CC	CC	CC	CC	CC	CC	CC	CC	CC	1	21482410	Affx-93256934
AX-95915875	TT	TT	TT	TT	TT	TT	TT	TT	TT	TT	1	11313646	Affx-93243488
AX-95915876	CC	CC	CC	CC	CC	CC	CC	CC	CC	CC	1	7273024	Affx-93232370
AX-95915877	AA	AA	AA	AA	AA	AA	AA	AA	AA	AA	1	23906701	Affx-93229108
AX-95915878	AA	CC	AA	AA	AA	AA	AA	AA	AA	AA	1	11937854	Affx-93221673
AX-95915879	GG	GG	GG	GG	GG	GG	GG	GG	GG	GG	1	11794257	Affx-93257025
AX-95915880	AT	AA	AT	AT	AT	AT	AT	AT	AT	AT	1	24239443	Affx-93232681
AX-95915881	TT	AA	TT	TT	AT	AA	TT	AT	AA	AA	1	43560873	Affx-93239045
AX-95915882	AT	AT	AT	AT	AT	AT	AT	AT	AT	AT	1	38585242	Affx-93221293
AX-95915883	GG	GG	GG	GG	GG	GG	GG	GG	GG	GG	1	26402765	Affx-93253949
AX-95915884	TT	GG	TT	TT	GG	GG	TT	TT	TT	TT	1	39252202	Affx-93227059
AX-95915885	CC	CC	CC	CC	CC	CC	CC	CC	CC	CC	1	33819569	Affx-93241957
AX-95915886	AA	GG	AA	AA	GG	GG	AG	GG	AA	AA	1	36009730	Affx-93222189
AX-95915887	TT	GG	TT	TT	TT	TT	TT	TT	TT	TT	1	16294056	Affx-93221606
AX-95915888	CC	CC	CC	CC	CC	CC	CC	CC	CC	CC	1	31895132	Affx-93247598
AX-95915889	GG	GG	GG	GG	GG	GG	GG	GG	GG	GG	1	21466020	Affx-93246212
AX-95915890	TT	TT	TT	TT	TT	TT	TT	TT	TT	TT	1	23196170	Affx-93245665
AX-95915891	TG	GG	TG	TG	TG	TG	TG	TG	TG	TG	1	3442625	Affx-93226753
AX-95915892	GG	GG	GG	GG	GG	GG	GG	GG	GG	GG	1	3733425	Affx-93216890
AX-95915893	CC	CC	CC	AA	CC	AA	AA	CC	AC	AA	1	32360822	Affx-93255322
AX-95915894	AA	GG	AA	AA	AA	AA	AA	AA	AA	AA	1	43025448	Affx-93221937
AX-95915895	TT	GG	TT	TT	GG	GG	TG	TG	TT	TT	1	39251819	Affx-93221410
AX-95915896	TT	CC	TT	TT	TT	TT	TT	TT	TT	TT	1	18122903	Affx-93251726
AX-95915897	AA	GG	AA	AA	AA	AA	AA	AA	AA	AA	1	18122933	Affx-93258305
AX-95915898	TC	CC	TC	TC	CC	TC	TC	CC	TC	TC	1	34604560	Affx-93215573
AX-95915899	AA	AA	AA	AA	AA	AA	AA	AA	AA	AA	1	9337767	Affx-93242682
AX-95915900	CC	CC	CC	CC	CC	CC	CC	CC	CC	CC	1	1865117	Affx-93252718
AX-95915901	GG	AA	GG	GG	GG	GG	GG	GG	GG	GG	1	29598321	Affx-93246437
AX-95915902	CC	TT	CC	CC	CC	CC	CC	CC	CC	CC	1	4587899	Affx-93246213
AX-95915903	CC	CC	CC	CC	CC	TC	CC	CC	CC	CC	1	32037893	Affx-93245984
AX-95915904	GG	AA	GG	GG	GG	GG	GG	GG	GG	GG	1	22230153	Affx-93251979
AX-95915905	CC	CG	CC	CC	CC	CC	CC	CC	CC	CC	1	33555180	Affx-93217648
AX-95915906	GG	GG	GG	GG	GG	GG	GG	GG	GG	GG	1	25930622	Affx-93239991
AX-95915907	GG	TT	GG	GG	GG	GG	GG	GG	GG	GG	1	1774843	Affx-93232095
AX-95915908	CC	CC	CC	CC	CC	CC	CC	CC	CC	CC	1	14338849	Affx-93253084
AX-95915909	TT	TT	TT	TC	TT	TC	TC	TT	TC	CC	1	31829593	Affx-93232813
AX-95915910	GG	AA	GG	GG	GG	GG	GG	GG	GG	GG	1	22367514	Affx-93247992
AX-95915911	CC	CC	CC	CC	CC	CC	CC	CC	CC	CC	1	3596171	Affx-93225547
AX-95915912	AA	TT	AA	AA	AA	AA	AA	AA	AA	AA	1	3088468	Affx-93225740
AX-95915913	GG	GG	GG	GG	GG	GG	GG	GG	GG	GG	1	5215947	Affx-93224704
AX-95915914	TT	TT	TC	TC	CC	CC	TC	TC	TC	TC	1	36601127	Affx-93254417
AX-95915915	AA	AA	AA	AA	CC	CC	AC	AC	CC	AA	1	41039638	Affx-93222988
AX-95915916	AA	AA	AA	AA	AA	AA	AA	AA	AA	AA	1	42907273	Affx-93255661
AX-95915917	AG	GG	AG	AG	AG	AG	AG	AG	AG	AG	1	23957750	Affx-93240778
AX-95915918	TT	TT	AT	TT	TT	AT	TT	AT	AT	AT	1	32492595	Affx-93255561
AX-95915919	CC	CC	CC	CC	CC	CC	CC	CC	CC	CC	1	26116060	Affx-93235815
AX-95915920	CC	CC	CC	CC	CC	CC	CC	CC	CC	CC	1	3041585	Affx-93255023
AX-95915921	AA	AG	AA	AA	AA	AA	AA	AA	AA	AA	1	17894211	Affx-93234500
AX-95915922	AA	AT	AA	AA	AA	AA	AA	AA	AA	AA	1	10801302	Affx-93248789
AX-95915923	AA	AT	AA	AA	AA	AA	AA	AA	AA	AA	1	7273152	Affx-93256161
AX-95915924	CC	CC	CC	CC	CC	CC	CC	CC	CC	CC	1	30067391	Affx-93220444
AX-95915925	CC	CC	CC	CC	CC	CC	CC	CC	CC	CC	1	18123003	Affx-93212841
AX-95915926	AA	AT	AA	AA	AA	AA	AA	AA	AA	AA	1	8754460	Affx-93239927
AX-95915927	CC	TT	CC	CC	CC	CC	CC	CC	CC	CC	1	18944396	Affx-93231497
AX-95915928	GG	GG	GG	GG	GG	GG	GG	GG	GG	GG	1	23908584	Affx-93224340
AX-95915929	TT	GG	TT	TT	TT	TT	TT	TT	TT	TT	1	23513682	Affx-93218028
AX-95915930	GG	AA	GG	GG	GG	GG	GG	GG	GG	GG	1	11093064	Affx-93225200
AX-95915931	GG	GG	GG	GG	GG	GG	GG	GG	AG	GG	1	35274503	Affx-93233709
AX-95915932	AA	TT	AA	AT	AA	AA	AA	AA	AA	AA	1	4422854	Affx-93257979
AX-95915933	AA	AA	AA	AA	AA	AA	AA	AA	AA	AA	1	264737	Affx-93226783
AX-95915934	GG	GG	GG	GG	AA	AA	AG	AA	GG	GG	1	35427296	Affx-93236290
AX-95915935	AA	AA	AA	AA	AA	AA	AA	AA	AA	AA	1	5034846	Affx-93217666
AX-95915936	CC	GG	CC	CC	CC	CC	CC	CC	CC	CC	1	23335556	Affx-93253805
AX-95915937	GG	CC	GG	GG	GG	GG	GG	GG	GG	GG	1	27526842	Affx-93233068
AX-95915938	GG	AA	GG	GG	GG	GG	GG	GG	GG	GG	1	6503740	Affx-93230729
AX-95915939	CC	GG	CC	CC	CC	CC	CC	CC	CC	CC	1	42982094	Affx-93235744
AX-95915940	GG	AA	GG	GG	GG	GG	GG	GG	GG	GG	1	22887799	Affx-93216792
AX-95915941	GG	AA	GG	GG	GG	GG	GG	GG	GG	GG	1	11109143	Affx-93235336
AX-95915942	TT	TT	TT	TT	TT	TT	TT	TT	TT	TT	1	22887781	Affx-93255832
AX-95915943	CC	AA	CC	CC	CC	CC	CC	CC	CC	CC	1	7343636	Affx-93253444
AX-95915944	CC	TT	CC	CC	CC	CC	CC	CC	CC	CC	1	3036506	Affx-93222440
AX-95915945	TT	GG	TT	TT	TT	TT	TT	TT	TT	TT	1	2258751	Affx-93233107
AX-95915946	TT	TC	TT	TT	TT	TT	TT	TT	TT	TT	1	31606263	Affx-93211747
AX-95915947	GG	AA	GG	GG	GG	GG	GG	GG	GG	GG	1	9269345	Affx-93243090
AX-95915948	CC	TT	CC	CC	TT	TT	TC	TC	TT	CC	1	40940061	Affx-93227086
AX-95915949	GG	GG	GG	GG	GG	GG	GG	GG	GG	GG	1	2981639	Affx-93259255
AX-95915950	CC	TT	CC	CC	TT	TT	TC	TC	TT	CC	1	41004293	Affx-93245400
AX-95915951	AA	AA	AA	AA	AA	AA	AA	AA	AA	AA	1	30983414	Affx-93257928
AX-95915953	GG	GG	GG	GG	GG	GG	GG	GG	GG	GG	1	8401484	Affx-93235185
AX-95915954	CC	TT	CC	CC	CC	CC	CC	CC	CC	CC	1	4814602	Affx-93236086
AX-95915955	GG	GG	GG	GG	GG	GG	GG	GG	GG	GG	1	23639007	Affx-93226652
AX-95915956	TT	AT	TT	TT	AA	AT	AT	AA	TT	TT	1	35015787	Affx-93244277
AX-95915957	CC	CC	CC	CC	CC	CC	CC	CC	CC	CC	1	37784394	Affx-93254671
AX-95915958	CC	CC	CC	CC	CC	CC	CC	CC	CC	CC	1	1894008	Affx-93212972
AX-95915959	CC	CC	CC	CC	CC	CC	CC	CC	CC	CC	1	42752826	Affx-93237114
AX-95915960	GG	AG	GG	GG	GG	GG	GG	GG	GG	GG	1	31105913	Affx-93231830
AX-95915961	CC	AA	CC	CC	CC	CC	CC	CC	CC	CC	1	10961903	Affx-93227295
AX-95915962	GG	GG	GG	GG	GG	GG	GG	GG	GG	GG	1	3032139	Affx-93229096
AX-95915963	TG	TG	TG	TG	TG	TG	TG	TG	TG	GG	1	5770432	Affx-93242368
AX-95915964	AA	AA	AA	AA	AA	AA	AA	AA	AA	AA	1	42596859	Affx-93243482
AX-95915965	TT	TG	TT	TT	TT	TT	TT	TT	TT	TT	1	6660543	Affx-93229721
AX-95915966	GG	GG	GG	GG	GG	GG	GG	GG	GG	GG	1	9169579	Affx-93243162
AX-95915967	AA	CC	AA	AA	AA	AA	AA	AA	AA	AA	1	6002736	Affx-93213523
AX-95915968	CC	TT	CC	CC	CC	CC	CC	CC	CC	CC	1	29479774	Affx-93256081
AX-95915969	TT	AA	TT	TT	TT	TT	TT	TT	TT	TT	1	28872037	Affx-93216342
AX-95915970	GG	GG	GG	GG	GG	GG	GG	GG	GG	GG	1	33356903	Affx-93233858
AX-95915971	AA	GG	AA	AA	AA	AA	AA	AA	AA	AA	1	26327468	Affx-93215410
AX-95915972	AA	CC	AA	AA	AA	AA	AA	AA	AA	AA	1	31106242	Affx-93258903
AX-95915973	GG	GG	GG	GG	GG	GG	GG	GG	GG	GG	1	23320861	Affx-93214408
AX-95915974	AA	AG	AA	AA	AA	AA	AA	AA	AA	AA	1	31645792	Affx-93247660
AX-95915975	TG	GG	TG	TG	GG	TG	TG	GG	TG	TG	1	35272453	Affx-93215522
AX-95915976	AC	AC	AC	AA	CC	AA	AC	CC	AC	CC	1	5129208	Affx-93224284
AX-95915977	TT	AA	TT	TT	TT	TT	TT	TT	TT	TT	1	29863559	Affx-93260385
AX-95915978	TT	TT	TT	TT	TC	TC	TT	TC	CC	CC	1	42923989	Affx-93225334
AX-95915979	CC	AA	CC	CC	CC	CC	CC	CC	CC	CC	1	3035001	Affx-93228631
AX-95915980	CC	CC	CC	CC	CC	CC	CC	CC	CC	CC	1	23640446	Affx-93234731
AX-95915981	CC	CC	AC	AC	CC	AC	AC	CC	CC	AC	1	6691598	Affx-93254179
AX-95915982	TT	AA	TT	TT	TT	TT	TT	TT	TT	TT	1	13916293	Affx-93249552
AX-95915983	CC	CC	CC	CC	CC	CC	CC	CC	CC	CC	1	39252280	Affx-93220782
AX-95915984	CG	CG	CG	CG	GG	GG	GG	GG	CG	CG	1	35676785	Affx-93212753
AX-95915985	GG	CG	GG	GG	GG	GG	GG	GG	GG	GG	1	13758818	Affx-93249867
AX-95915986	AA	GG	AA	AA	AA	AA	AA	AA	AA	AA	1	28382242	Affx-93246234
AX-95915987	CC	GG	CC	CC	CC	CC	CC	CC	CC	CC	1	13701267	Affx-93225482
AX-95915988	GG	GG	GG	GG	GG	GG	GG	GG	GG	GG	1	41385557	Affx-93227039
AX-95915989	TT	TT	TT	TT	TT	TT	TT	TT	TT	TT	1	582886	Affx-93255744
AX-95915990	GG	GG	GG	GG	GG	GG	GG	GG	GG	GG	1	24184140	Affx-93224237
AX-95915991	AA	GG	AA	AA	AA	AA	AA	AA	AA	AA	1	9399700	Affx-93248713
AX-95915992	GG	CC	GG	GG	GG	GG	GG	GG	GG	GG	1	29435211	Affx-93250623
AX-95915993	GG	CC	GG	GG	GG	GG	GG	GG	GG	GG	1	26750428	Affx-93232485
AX-95915994	GG	CC	GG	GG	GG	GG	GG	GG	GG	GG	1	2050631	Affx-93249090
AX-95915995	AG	AA	AG	AA	AA	AA	AA	AA	AA	AA	1	10429336	Affx-93260574
AX-95915996	GG	GG	GG	GG	GG	GG	GG	GG	GG	GG	1	29835264	Affx-93258955
AX-95915997	GG	TT	GG	GG	GG	GG	GG	GG	GG	GG	1	5370962	Affx-93237892
AX-95915998	GG	AA	GG	GG	GG	GG	GG	GG	GG	GG	1	28565472	Affx-93228986
AX-95915999	GG	GG	GG	GG	GG	GG	GG	GG	GG	GG	1	13349513	Affx-93225736
AX-95916000	TT	TT	TT	TT	TT	TT	TT	TT	TT	TT	1	36966679	Affx-93225761
AX-95916001	GG	GG	GG	GG	GG	GG	GG	GG	GG	GG	1	5212955	Affx-93245308
AX-95916002	CC	CC	CC	CC	GG	CG	CG	GG	CG	CC	1	33804096	Affx-93241292
AX-95916003	CC	CC	CC	CC	CC	CC	CC	CC	CC	CC	1	5547478	Affx-93212782
AX-95916004	AA	GG	AA	AG	AA	AG	AG	AA	AA	GG	1	31435648	Affx-93259667
AX-95916005	CC	CC	CC	CC	CC	CC	CC	CC	CC	CC	1	9436098	Affx-93237130
AX-95916006	TT	GG	TT	TT	TT	TT	TT	TT	TT	TT	1	25694584	Affx-93238674
AX-95916007	AA	AA	AA	AA	AA	AA	AA	AA	AA	AA	1	32069503	Affx-93228670
AX-95916008	AA	GG	AA	AA	GG	GG	AA	AG	GG	AA	1	39935348	Affx-93239999
AX-95916009	TT	CC	TT	TT	TT	TT	TT	TT	TT	TT	1	2268115	Affx-93240819
AX-95916010	GG	CC	GG	GG	GG	GG	GG	GG	GG	GG	1	11957398	Affx-93221156
AX-95916011	CC	GG	CC	CC	CC	CC	CC	CC	CC	CC	1	3089172	Affx-93257502
AX-95916012	GG	GG	GG	GG	GG	GG	GG	GG	GG	GG	1	35274357	Affx-93238544
AX-95916013	TG	TG	TG	TG	TG	TG	TG	TG	TG	TG	1	34466877	Affx-93258139
AX-95916014	CC	CC	CC	CC	CC	CC	CC	CC	CC	CC	1	25797657	Affx-93218558
AX-95916015	TT	TT	TT	TT	TT	TT	TT	TT	GG	TT	1	42947700	Affx-93254237
AX-95916016	AG	AG	AG	AG	AG	AG	AG	AG	AG	AG	1	6691415	Affx-93211531
AX-95916017	CC	TT	CC	CC	CC	CC	CC	CC	CC	CC	1	629057	Affx-93254130
AX-95916018	AA	AA	AA	AA	GG	GG	AG	AG	GG	AA	1	42201817	Affx-93230064
AX-95916019	TT	TT	TT	TT	TT	TT	TT	TT	TT	TT	1	26859377	Affx-93216631
AX-95916020	CC	CC	CC	CC	CC	CC	CC	CC	CC	CC	1	24212429	Affx-93248026
AX-95916021	CC	CC	CC	CC	CC	CC	CC	CC	CC	CC	1	11109734	Affx-93213855
AX-95916022	CC	CC	CC	CC	CC	CC	CC	CC	CC	CC	1	42906789	Affx-93245572
AX-95916023	CC	TT	CC	CC	CC	CC	CC	CC	CC	CC	1	5504865	Affx-93227593
AX-95916024	GG	CC	GG	GG	GG	GG	GG	GG	GG	GG	1	29435304	Affx-93258584
AX-95916025	GG	GG	GG	GG	GG	GG	GG	GG	GG	GG	1	32939049	Affx-93219739
AX-95916026	CC	AA	CC	CC	CC	CC	CC	CC	CC	CC	1	24921961	Affx-93235790
AX-95916027	TT	CC	TT	TT	CC	CC	TT	TC	TT	TT	1	39063554	Affx-93253042
AX-95916028	TT	TT	TT	TT	CC	CC	TT	CC	TT	TT	1	35760806	Affx-93242402
AX-95916029	GG	TG	GG	GG	GG	GG	GG	GG	GG	GG	1	16177873	Affx-93219044
AX-95916030	GG	GG	GG	AG	GG	AG	AA	GG	AG	AA	1	32256596	Affx-93256171
AX-95916031	TT	CC	TT	TT	TT	TT	TT	TT	TT	TT	1	6532044	Affx-93236192
AX-95916032	CC	TT	CC	CC	CC	CC	CC	CC	CC	CC	1	23335408	Affx-93254087
AX-95916033	CC	AA	CC	CC	CC	CC	CC	CC	CC	CC	1	32659462	Affx-93226604
AX-95916034	CC	TT	CC	CC	CC	CC	CC	CC	CC	CC	1	23256899	Affx-93253458
AX-95916035	GG	GG	GG	GG	GG	GG	GG	GG	GG	GG	1	35677004	Affx-93245299
AX-95916036	TT	TT	TT	TT	TT	TT	TT	TT	TT	TT	1	39393491	Affx-93231948
AX-95916037	CC	TT	CC	CC	CC	CC	CC	CC	CC	CC	1	25187234	Affx-93216122
AX-95916038	CC	TT	CC	CC	CC	CC	CC	CC	CC	CC	1	36009464	Affx-93244756
AX-95916039	CC	CC	CC	CC	CC	CC	CC	CC	CC	CC	1	36606482	Affx-93221194
AX-95916040	AA	AA	AA	AA	AA	AA	AA	AA	AA	AA	1	25606235	Affx-93243857
AX-95916041	AG	GG	AG	AG	AG	AG	AG	AG	AG	AG	1	25184096	Affx-93261109
AX-95916042	AA	AA	AA	AA	AA	AA	AA	AA	AA	AA	1	42513791	Affx-93218498
AX-95916043	AA	GG	AA	AA	AA	AA	AA	AA	AA	AA	1	28345361	Affx-93234325
AX-95916044	CC	CC	CC	CC	CC	CC	CC	CC	CC	CC	1	24488790	Affx-93223309
AX-95916045	AA	GG	AA	AA	AA	AA	AA	AA	AA	AA	1	7390240	Affx-93260351
AX-95916046	CC	AA	CC	CC	CC	CC	CC	CC	CC	CC	1	24965952	Affx-93227982
AX-95916047	GG	AA	GG	GG	GG	GG	GG	GG	GG	GG	1	16963858	Affx-93218749
AX-95916048	TC	TT	TT	TT	CC	CC	TC	TC	TT	TT	1	37270221	Affx-93243129
AX-95916049	CC	CC	CC	CC	CC	CC	CC	CC	CC	CC	1	5504700	Affx-93212386
AX-95916050	CC	TT	CC	CC	CC	CC	CC	CC	CC	CC	1	24886259	Affx-93237306
AX-95916051	AA	AA	AA	AA	AA	AA	AA	AA	AA	AA	1	43064368	Affx-93242930
AX-95916052	GG	GG	GG	GG	GG	GG	GG	GG	GG	GG	1	3595581	Affx-93230966
AX-95916053	GG	GG	GG	GG	GG	GG	GG	GG	GG	GG	1	623173	Affx-93238743
AX-95916054	GG	GG	GG	GG	GG	GG	GG	GG	GG	GG	1	22367494	Affx-93255472
AX-95916055	CC	TC	CC	CC	CC	CC	CC	CC	CC	CC	1	5902093	Affx-93218880
AX-95916056	CC	CC	CC	CC	CC	CC	CC	CC	CC	CC	1	26170102	Affx-93213753
AX-95916057	CC	TT	CC	CC	CC	CC	CC	CC	CC	CC	1	7689495	Affx-93230678
AX-95916058	CC	CC	CC	CC	CC	CC	CC	CC	CC	CC	1	3733035	Affx-93211430
AX-95916059	CC	CC	CC	CC	CC	CC	CC	CC	CC	CC	1	23197832	Affx-93215753
AX-95916060	CC	CC	CC	CC	CC	CC	CC	CC	CC	CC	1	28704219	Affx-93249655
AX-95916061	AA	GG	AA	GG	GG	GG	GG	GG	GG	GG	1	2626554	Affx-93232591
AX-95916062	TT	CC	TT	TT	TT	TT	TT	TT	TT	TT	1	11318855	Affx-93248633
AX-95916063	GG	AG	GG	GG	GG	GG	GG	GG	GG	GG	1	5034832	Affx-93260716
AX-95916064	TC	TC	TC	TC	TC	TC	TC	TC	CC	CC	1	42918168	Affx-93247881
AX-95916065	GG	CC	GG	GG	GG	GG	GG	GG	GG	GG	1	28069404	Affx-93236330
AX-95916066	CC	TT	CC	CC	TT	TT	TC	TC	TT	CC	1	40350284	Affx-93258441
AX-95916067	CC	CC	CC	CC	CC	CC	CC	CC	CC	CC	1	38536922	Affx-93253543
AX-95916068	GG	TT	GG	GG	GG	GG	GG	GG	GG	GG	1	7390398	Affx-93254408
AX-95916069	GG	GG	GG	GG	GG	GG	GG	GG	GG	GG	1	18238751	Affx-93255749
AX-95916070	GG	GG	GG	AA	GG	AA	AA	GG	AG	AA	1	32360282	Affx-93221834
AX-95916071	AC	AA	AC	AC	AA	AA	AA	AA	AA	AC	1	40246594	Affx-93234678
AX-95916072	AA	AA	AA	AA	AA	AA	AA	AA	AA	AA	1	33795497	Affx-93214707
AX-95916073	CC	CC	CC	CC	CC	CC	CC	CC	CC	CC	1	33196374	Affx-93239502
AX-95916074	AA	GG	AA	AA	AA	AA	AA	AA	AA	AA	1	15672153	Affx-93214137
AX-95916075	TC	CC	TC	TC	TC	TC	TC	TC	TC	TC	1	15674204	Affx-93214127
AX-95916076	TT	TT	TT	TT	TT	TT	TT	TT	TT	TT	1	30639179	Affx-93260399
AX-95916077	CC	CC	CC	CC	CC	CC	CC	CC	CC	CC	1	31402787	Affx-93249505
AX-95916078	CC	CC	CC	CC	CC	CC	CC	CC	CC	CC	1	11376407	Affx-93218191
AX-95916079	GG	GG	GG	GG	GG	GG	GG	GG	GG	GG	1	2980592	Affx-93226270
AX-95916080	CC	CC	CC	CC	CC	CC	CC	CC	CC	CC	1	37987483	Affx-93237308
AX-95916081	AA	AA	AA	AA	AA	AA	AA	AA	AA	AA	1	35807505	Affx-93240989
AX-95916082	TT	TC	TT	TT	TT	TT	TT	TT	TT	TT	1	5129342	Affx-93239956
AX-95916083	AA	CC	AA	AA	AA	AA	AA	AA	AA	AA	1	4814821	Affx-93219581
AX-95916084	AA	AG	AA	AA	AA	AA	AA	AA	AA	AA	1	14339205	Affx-93248434
AX-95916085	CC	CC	CC	CC	CC	CC	CC	CC	CC	CC	1	38647726	Affx-93255010
AX-95916086	TT	TT	TT	TT	TT	TT	TT	TT	TT	TT	1	40154903	Affx-93250070
AX-95916087	CC	CC	CC	CC	CC	CC	CC	CC	CC	CC	1	35573015	Affx-93238029
AX-95916088	TG	GG	TG	TT	TT	TT	TT	TT	TT	TT	1	2568267	Affx-93220459
AX-95916089	CC	AA	CC	CC	CC	CC	CC	CC	CC	CC	1	7179732	Affx-93225542
AX-95916090	GG	AA	GG	GG	GG	GG	GG	GG	GG	GG	1	27527632	Affx-93236411
AX-95916091	GG	GG	GG	GG	GG	GG	GG	GG	GG	GG	1	25754849	Affx-93217833
AX-95916092	CC	CC	CC	CC	CC	CC	CC	CC	CC	CC	1	28060654	Affx-93226983
AX-95916093	CC	CC	CC	CC	CC	CC	CC	CC	CC	CC	1	34706170	Affx-93234204
AX-95916094	TT	CC	TT	TT	CC	CC	TC	TC	TT	TT	1	39472025	Affx-93231429
AX-95916095	CC	CC	CC	CC	CC	CC	CC	CC	CC	CC	1	10625634	Affx-93255050
AX-95916096	GG	GG	GG	GG	GG	GG	GG	GG	GG	GG	1	19765034	Affx-93223452
AX-95916097	AA	AC	AA	AA	AA	AA	AA	AA	AA	AC	1	6584260	Affx-93247102
AX-95916098	TT	TT	TT	TT	TT	TT	TT	TT	TT	TT	1	21477490	Affx-93247228
AX-95916099	TG	GG	TG	TG	TG	TG	TG	TG	TG	TG	1	15487759	Affx-93241676
AX-95916100	CC	CC	CC	CC	CC	CC	CC	CC	CC	CC	1	8992995	Affx-93213382
AX-95916101	GG	AG	GG	GG	GG	GG	GG	GG	GG	GG	1	28646268	Affx-93226631
AX-95916102	CC	CC	CC	CC	CC	CC	CC	CC	CC	CC	1	8068395	Affx-93238724
AX-95916103	TT	CC	TT	TT	CC	CC	TT	CC	TT	TT	1	35552472	Affx-93213412
AX-95916104	CC	CC	CC	CC	CC	CC	CC	CC	CC	CC	1	9813632	Affx-93250845
AX-95916105	GG	AA	GG	GG	GG	GG	GG	GG	GG	GG	1	5370751	Affx-93235203
AX-95916106	TT	CC	TT	TT	TT	TT	TT	TT	TT	TT	1	33555648	Affx-93248649
AX-95916107	CC	CC	CC	CC	CC	CC	CC	CC	CC	CC	1	22366466	Affx-93257584
AX-95916108	GG	GG	GG	GG	GG	GG	GG	GG	GG	GG	1	32870423	Affx-93240514
AX-95916109	CC	TT	CC	CC	CC	CC	CC	CC	CC	CC	1	16295639	Affx-93256187
AX-95916110	CC	CC	CC	CC	CC	CC	CC	CC	CC	CC	1	38350833	Affx-93242237
AX-95916111	CC	CC	CC	CC	CC	CC	CC	CC	CC	CC	1	27430102	Affx-93221294
AX-95916112	CC	CC	CC	CC	CC	CC	CC	CC	CC	CC	1	9399905	Affx-93240577
AX-95916113	CC	AA	CC	CC	CC	CC	CC	CC	CC	CC	1	2051081	Affx-93223925
AX-95916114	GG	GG	GG	GG	GG	GG	GG	GG	GG	GG	1	39252964	Affx-93235450
AX-95916115	AA	GG	AA	AA	GG	GG	AG	AG	AA	AA	1	38811690	Affx-93218915
AX-95916116	GG	AG	GG	GG	GG	GG	GG	GG	GG	GG	1	15487662	Affx-93213686
AX-95916117	TT	GG	TT	TT	TT	TT	TT	TT	TT	TT	1	25309347	Affx-93243989
AX-95916118	GG	GG	GG	GG	GG	GG	GG	GG	GG	GG	1	8488142	Affx-93250598
AX-95916119	AC	AA	AA	AA	AA	AA	AA	AC	AC	AA	1	2050943	Affx-93253879
AX-95916120	GG	GG	GG	GG	GG	GG	GG	GG	GG	GG	1	35271657	Affx-93223954
AX-95916121	CC	TT	CC	CC	CC	CC	CC	CC	CC	CC	1	24640922	Affx-93234812
AX-95916122	GG	AG	GG	GG	GG	GG	GG	GG	GG	GG	1	19380948	Affx-93213478
AX-95916123	GG	AA	GG	GG	GG	GG	GG	GG	GG	GG	1	22666598	Affx-93226302
AX-95916124	AA	AA	AA	AA	AA	AA	AA	AA	AA	AA	1	30097509	Affx-93215162
AX-95916125	CC	TT	CC	CC	CC	CC	CC	CC	CC	CC	1	10910329	Affx-93225230
AX-95916126	GG	GG	GG	GG	GG	GG	GG	GG	GG	GG	1	23330780	Affx-93253889
AX-95916127	CC	TT	CC	CC	CC	CC	CC	CC	TC	CC	1	7093953	Affx-93259953
AX-95916128	CC	CC	CC	CC	CC	CC	CC	CC	CC	CC	1	6534612	Affx-93238101
AX-95916129	GG	GG	GG	GG	GG	GG	GG	GG	GG	GG	1	10115491	Affx-93218440
AX-95916130	GG	GG	GG	GG	GG	GG	GG	GG	GG	GG	1	23196191	Affx-93235636
AX-95916131	TT	CC	TT	TT	TT	TT	TT	TT	TT	TT	1	377488	Affx-93219261
AX-95916132	CC	AA	CC	CC	AA	AA	AC	AC	AA	AC	1	39971214	Affx-93244175
AX-95916133	CC	AA	CC	CC	CC	CC	CC	CC	CC	CC	1	2917841	Affx-93243957
AX-95916134	AA	AA	AA	AA	AA	AA	AA	AA	AA	AA	1	43198879	Affx-93231612
AX-95916135	AA	GG	AA	AA	AA	AA	AA	AA	AA	AA	1	28589492	Affx-93255479
AX-95916136	AG	GG	AG	AG	AG	AG	AG	AG	AG	AG	1	25146869	Affx-93231684
AX-95916137	CC	TT	CC	CC	CC	CC	CC	CC	CC	CC	1	11318835	Affx-93215215
AX-95916138	GG	GG	GG	GG	AG	AG	GG	AG	AA	AA	1	42921877	Affx-93231596
AX-95916139	AA	GG	AA	AA	AA	AA	AA	AA	AA	AA	1	602100	Affx-93214670
AX-95916140	CC	TT	CC	CC	CC	CC	CC	CC	CC	CC	1	11883665	Affx-93239332
AX-95916141	CC	TC	CC	CC	TC	TC	CC	CC	TC	CC	1	39601162	Affx-93238951
AX-95916142	TC	CC	CC	TT	TT	TT	TT	TT	TT	TT	1	18095187	Affx-93213137
AX-95916143	CC	CC	CC	CC	CC	CC	CC	CC	CC	CC	1	29919685	Affx-93230706
AX-95916144	GG	GG	GG	GG	GG	GG	GG	GG	GG	GG	1	33117325	Affx-93211616
AX-95916145	AA	GG	AA	AA	AA	AA	AA	AA	AA	AA	1	43025319	Affx-93218441
AX-95916146	GG	GG	GG	GG	GG	GG	GG	GG	GG	GG	1	39063488	Affx-93224793
AX-95916147	GG	GG	GG	GG	GG	GG	GG	GG	GG	GG	1	35017294	Affx-93218235
AX-95916148	GG	GG	GG	GG	GG	AG	GG	GG	GG	GG	1	28899208	Affx-93215869
AX-95916149	GG	AG	GG	GG	GG	GG	GG	GG	GG	GG	1	28759486	Affx-93255132
AX-95916150	CC	CC	CC	CC	AA	AA	AC	AA	CC	CC	1	35822863	Affx-93217573
AX-95916151	AA	AA	AA	AA	GG	GG	AA	AG	AA	AA	1	37607056	Affx-93258239
AX-95916152	CC	CC	CC	CC	CC	CC	CC	CC	CC	CC	1	34467646	Affx-93238976
AX-95916153	GG	GG	GG	AA	AA	AA	AA	AA	AA	AA	1	12739478	Affx-93212825
AX-95916154	CC	TT	CC	CC	CC	CC	CC	CC	CC	CC	1	10315226	Affx-93233663
AX-95916155	CC	CC	CC	CC	AA	AA	AC	AC	CC	CC	1	37370988	Affx-93256483
AX-95916156	CC	CC	CC	CC	CC	CC	CC	CC	CC	CC	1	10962113	Affx-93243025
AX-95916157	CC	TT	CC	CC	CC	CC	CC	CC	CC	CC	1	3333664	Affx-93254864
AX-95916158	CC	CC	CC	CC	CC	CC	CC	CC	CC	CC	1	583778	Affx-93242673
AX-95916159	AA	AA	AA	AA	AA	AA	AA	AA	AA	AA	1	8401751	Affx-93214945
AX-95916160	GG	AA	GG	GG	GG	GG	GG	GG	GG	GG	1	35676254	Affx-93238762
AX-95916161	TT	CC	TT	TT	TT	TT	TT	TT	TT	TT	1	23838678	Affx-93235359
AX-95916162	AA	GG	AA	AA	AA	AA	AA	AA	AA	AA	1	19247697	Affx-93245088
AX-95916163	TT	CC	TT	TT	TT	TT	TT	TT	TT	TT	1	27341274	Affx-93233928
AX-95916164	CC	TT	CC	CC	CC	CC	CC	CC	CC	CC	1	22083936	Affx-93237237
AX-95916165	CC	GG	CC	CC	CC	CC	CC	CC	CC	CC	1	5981741	Affx-93232622
AX-95916166	AA	AA	AA	AA	AA	AA	AA	AA	AA	AA	1	584361	Affx-93254413
AX-95916167	CC	TT	CC	CC	CC	CC	CC	CC	CC	CC	1	4229024	Affx-93257126
AX-95916168	TT	CC	TT	TT	CC	CC	TC	TC	TT	TT	1	39471968	Affx-93223680
AX-95916169	AG	GG	AG	AA	AA	AA	AA	AA	AA	AA	1	7735941	Affx-93214547
AX-95916170	GG	GG	GG	GG	GG	GG	GG	GG	GG	GG	1	37370805	Affx-93243091
AX-95916171	CC	CC	CC	CC	CC	CC	CC	CC	CC	CC	1	19247718	Affx-93219036
AX-95916172	CC	CC	CC	CC	CC	CC	CC	CC	CC	CC	1	23666026	Affx-93218264
AX-95916173	CC	AA	CC	CC	CC	CC	CC	CC	CC	CC	1	10004014	Affx-93250552
AX-95916174	GG	AA	GG	GG	GG	GG	GG	GG	GG	GG	1	28052666	Affx-93259787
AX-95916175	CC	CC	CC	CC	CC	CC	CC	CC	CC	CC	1	30982678	Affx-93255295
AX-95916176	GG	GG	GG	GG	GG	GG	GG	GG	GG	GG	1	38349975	Affx-93224159
AX-95916177	TT	TT	TT	TT	TT	TT	TT	TT	CC	TC	1	42918030	Affx-93249584
AX-95916178	AA	AA	AA	AA	AA	AA	AA	AA	AA	AA	1	23619005	Affx-93244415
AX-95916179	AA	AA	AA	AA	AA	AA	AA	AA	AA	AA	1	2898908	Affx-93239857
AX-95916180	GG	GG	GG	GG	GG	GG	GG	GG	GG	GG	1	41722256	Affx-93253884
AX-95916181	TT	TT	TT	TT	TT	TT	TT	TT	TT	TT	1	23983035	Affx-93217275
AX-95916182	GG	GG	GG	GG	GG	GG	GG	GG	GG	GG	1	24297039	Affx-93243369
AX-95916183	AA	GG	AA	AA	AA	AA	AA	AG	AA	AA	1	7801847	Affx-93222544
AX-95916184	GG	GG	GG	GG	GG	GG	GG	GG	GG	GG	1	2280657	Affx-93259386
AX-95916185	TT	GG	TT	TT	TT	TT	TT	TT	TT	TT	1	27572768	Affx-93256878
AX-95916186	GG	GG	GG	GG	GG	GG	GG	GG	GG	GG	1	32308919	Affx-93235909
AX-95916187	AA	GG	AA	AA	AA	AA	AA	AA	AA	AA	1	9436026	Affx-93254161
AX-95916188	CG	GG	GG	CG	CG	CG	GG	CG	GG	GG	1	27341190	Affx-93223701
AX-95916189	AA	GG	AA	AA	GG	GG	AA	AG	GG	AA	1	40145736	Affx-93254627
AX-95916190	CC	CC	CC	CC	CC	CC	CC	CC	CC	CC	1	5982030	Affx-93224303
AX-95916191	AA	GG	AA	AA	AA	AA	AA	AA	AA	AA	1	8743023	Affx-93224397
AX-95916192	CC	AA	CC	CC	CC	CC	CC	CC	CC	CC	1	7178636	Affx-93236176
AX-95916193	GG	GG	GG	GG	AA	AA	AG	AA	GG	GG	1	35639208	Affx-93229502
AX-95916194	TT	TT	TT	TT	TT	TT	TT	TT	TT	TT	1	15487514	Affx-93247150
AX-95916195	TT	CC	TT	TT	TT	TT	TT	TT	TT	TT	1	1938013	Affx-93224215
AX-95916196	AA	TT	AA	AA	TT	TT	AT	AT	AA	AA	1	39543027	Affx-93218108
AX-95916197	GG	AA	GG	GG	GG	GG	GG	GG	GG	GG	1	31967287	Affx-93259211
AX-95916198	TT	GG	TT	TT	TT	TT	TT	TT	TT	TT	1	8756495	Affx-93243273
AX-95916199	AA	AC	AA	AA	AA	AA	AA	AA	AA	AA	1	31105892	Affx-93220594
AX-95916200	AA	AA	AA	AA	AA	AA	AA	AA	AA	AA	1	2251614	Affx-93230959
AX-95916201	CC	CC	CC	CC	AA	AC	CC	AA	CC	CC	1	35271689	Affx-93256410
AX-95916202	TT	GG	TT	TT	TT	TT	TT	TT	TT	TT	1	9338246	Affx-93254020
AX-95916203	TT	CC	TT	TT	CC	TT	TT	CC	TT	TT	1	35291306	Affx-93253534
AX-95916204	AA	AA	AA	AA	AA	AA	AA	AA	AA	AA	1	1513036	Affx-93221839
AX-95916205	CC	TT	CC	CC	CC	CC	CC	CC	CC	CC	1	2966467	Affx-93224680
AX-95916206	AA	AC	AA	AA	AA	AA	AA	AC	AA	AA	1	8754681	Affx-93260270
AX-95916207	GG	AA	GG	GG	GG	GG	GG	GG	GG	GG	1	32157015	Affx-93247351
AX-95916208	TC	CC	TC	TC	TC	TC	TC	TC	TC	TC	1	32665535	Affx-93234850
AX-95916209	CC	TT	CC	CC	CC	CC	CC	CC	CC	CC	1	29633654	Affx-93243746
AX-95916210	CC	TT	CC	CC	CC	CC	CC	CC	CC	CC	1	4580848	Affx-93211676
AX-95916211	AC	CC	AC	AC	AC	AC	AC	AC	AC	AC	1	42512339	Affx-93221924
AX-95916212	CC	TT	CC	CC	CC	CC	CC	CC	CC	CC	1	9050425	Affx-93244839
AX-95916213	GG	GG	GG	GG	GG	GG	GG	GG	GG	GG	1	28069512	Affx-93218189
AX-95916214	TT	CC	TT	TT	TT	TT	TT	TT	TT	TT	1	18041028	Affx-93249739
AX-95916215	GG	AA	GG	GG	GG	GG	GG	GG	GG	GG	1	29208990	Affx-93212510
AX-95916216	CC	AA	CC	CC	CC	CC	CC	CC	CC	CC	1	14610257	Affx-93230373
AX-95916217	GG	GG	GG	GG	GG	GG	GG	GG	GG	GG	1	29599629	Affx-93222514
AX-95916218	TT	CC	TT	TT	TT	TT	TT	TT	TT	TT	1	25694718	Affx-93244453
AX-95916219	CC	CC	CC	CC	CC	CC	CC	CC	CC	CC	1	2580147	Affx-93212227
AX-95916220	GG	GG	GG	GG	AG	AG	GG	GG	GG	GG	1	36981435	Affx-93229726
AX-95916221	AA	AA	AA	AA	AA	AA	AA	AA	AA	AA	1	1008948	Affx-93238406
AX-95916222	GG	GG	GG	GG	GG	GG	GG	GG	GG	GG	1	8392042	Affx-93247166
AX-95916223	AA	GG	AA	AA	AA	AA	AA	AA	AA	AA	1	23195519	Affx-93224369
AX-95916224	CC	CC	CC	CC	TT	TT	TC	TC	CC	CC	1	37886087	Affx-93247007
AX-95916225	GG	GG	GG	GG	GG	GG	GG	GG	GG	GG	1	41249006	Affx-93231811
AX-95916226	TT	AA	TT	TT	TT	TT	TT	TT	TT	TT	1	28647584	Affx-93217954
AX-95916227	GG	GG	GG	GG	AA	AA	AG	AG	AA	GG	1	41192151	Affx-93241960
AX-95916228	TT	CC	TC	TC	TT	TT	TC	TT	TC	TC	1	19761647	Affx-93256615
AX-95916229	CC	CC	CC	CC	CC	CC	CC	CC	CC	CC	1	42595788	Affx-93214702
AX-95916230	GG	GG	GG	TG	GG	TG	TG	GG	TG	TT	1	32465468	Affx-93219548
AX-95916231	GG	TT	GG	GG	GG	GG	GG	GG	GG	GG	1	3827675	Affx-93248377
AX-95916232	TT	CC	TT	TT	TT	TT	TT	TT	TT	TT	1	26618593	Affx-93215029
AX-95916233	TT	TT	TT	TT	TT	TT	TT	TT	TT	TT	1	23195939	Affx-93221882
AX-95916234	GG	TG	GG	GG	GG	GG	GG	GG	GG	GG	1	31996726	Affx-93226326
AX-95916235	GG	GG	GG	GG	GG	GG	GG	GG	GG	GG	1	1743454	Affx-93225687
AX-95916236	AA	AA	AA	AA	AA	AA	AA	AA	AA	AA	1	35005332	Affx-93251467
AX-95916237	GG	TT	GG	GG	GG	GG	GG	GG	GG	GG	1	28901619	Affx-93242817
AX-95916238	GG	GG	GG	GG	GG	GG	GG	GG	GG	GG	1	2074220	Affx-93242640
AX-95916239	AA	GG	AA	AA	GG	GG	AA	AG	GG	AA	1	40053172	Affx-93223447
AX-95916240	GG	TT	GG	GG	GG	GG	GG	GG	GG	GG	1	2261250	Affx-93260748
AX-95916241	AA	AA	AA	AA	AA	AA	AA	AA	AA	AA	1	26946393	Affx-93213543
AX-95916242	CC	TT	CC	CC	CC	CC	CC	CC	CC	CC	1	28646423	Affx-93242389
AX-95916243	CC	AA	CC	CC	CC	CC	CC	CC	CC	CC	1	35017244	Affx-93214690
AX-95916244	GG	GG	GG	GG	GG	GG	GG	GG	GG	GG	1	27411403	Affx-93249794
AX-95916245	GG	AG	GG	GG	GG	GG	GG	GG	GG	GG	1	7178797	Affx-93234041
AX-95916246	CC	CC	CC	CC	CC	CC	CC	CC	CC	CC	1	24920276	Affx-93240418
AX-95916247	AA	GG	AA	AA	AA	AA	AA	AA	AA	AA	1	28901731	Affx-93219876
AX-95916248	TT	TT	TT	TT	TT	TT	TT	TT	TT	TT	1	23982978	Affx-93234391
AX-95916249	AA	CC	AA	AA	CC	CC	AC	AC	AA	AA	1	38633063	Affx-93229482
AX-95916250	CC	CC	CC	CC	CC	CC	CC	CC	CC	CC	1	2980571	Affx-93258494
AX-95916251	GG	CC	GG	GG	GG	GG	GG	GG	GG	GG	1	23237507	Affx-93228403
AX-95916252	GG	GG	GG	GG	GG	GG	GG	GG	GG	GG	1	30113382	Affx-93260493
AX-95916253	GG	TT	GG	GG	GG	GG	GG	GG	GG	GG	1	14604946	Affx-93244884
AX-95916254	GG	GG	GG	GG	GG	GG	GG	GG	GG	GG	1	9416687	Affx-93231317
AX-95916255	GG	AG	GG	GG	GG	GG	GG	GG	GG	GG	1	24099194	Affx-93258751
AX-95916256	TC	CC	TC	TC	TC	TC	TC	TC	TC	TC	1	5902467	Affx-93260608
AX-95916257	CC	CC	CC	CC	CC	CC	CC	CC	CC	CC	1	39252754	Affx-93238936
AX-95916258	GG	GG	GG	GG	GG	GG	GG	GG	GG	GG	1	36227689	Affx-93217896
AX-95916259	AG	GG	AG	AG	GG	GG	AG	AG	AG	AG	1	38518886	Affx-93222238
AX-95916260	CC	TT	CC	CC	TT	TT	TC	TC	TT	CC	1	40480599	Affx-93235281
AX-95916261	TC	TT	TC	TC	TC	TC	TC	TC	TC	TC	1	23962107	Affx-93237993
AX-95916262	GG	AA	GG	GG	AA	AA	AG	AG	AA	GG	1	40520053	Affx-93222691
AX-95916263	GG	CC	GG	GG	GG	GG	GG	GG	GG	GG	1	9875202	Affx-93228879
AX-95916264	AA	AA	AA	AA	AA	AA	AA	AA	AA	AA	1	24181183	Affx-93252993
AX-95916265	AA	AA	AA	AA	AA	AA	AA	AA	AA	AA	1	30114610	Affx-93233790
AX-95916266	TT	GG	TT	TT	TT	TT	TT	TT	TT	TT	1	23672086	Affx-93238361
AX-95916267	GG	AG	GG	GG	GG	GG	GG	AG	GG	GG	1	23962041	Affx-93213526
AX-95916268	TT	CC	TT	TT	TT	TT	TT	TT	TT	TT	1	17058580	Affx-93238412
AX-95916269	AA	AA	AA	AA	AA	AA	AA	AA	AA	AA	1	13513923	Affx-93240050
AX-95916270	GG	TT	GG	GG	GG	GG	GG	GG	GG	GG	1	9864817	Affx-93254688
AX-95916271	GG	AA	GG	GG	GG	GG	GG	GG	GG	GG	1	24241490	Affx-93260875
AX-95916272	GG	GG	GG	GG	GG	GG	GG	GG	GG	GG	1	5896951	Affx-93255869
AX-95916273	TT	CC	TT	TT	TT	TT	TT	TT	TT	TT	1	31106408	Affx-93244935
AX-95916274	AA	AA	AA	AA	AA	AA	AA	AA	AA	AG	1	34897263	Affx-93216421
AX-95916275	CC	TT	CC	CC	CC	CC	CC	CC	CC	CC	1	11318818	Affx-93244948
AX-95916276	TT	TT	TT	TT	TT	TT	TT	TT	TT	TT	1	3725684	Affx-93233122
AX-95916277	AA	GG	AA	AA	AA	AA	AA	AA	AA	AA	1	29449948	Affx-93221869
AX-95916278	CC	CC	CC	CC	CC	CC	CC	CC	CC	CC	1	32938642	Affx-93228309
AX-95916279	GG	GG	GG	GG	GG	GG	GG	GG	GG	GG	1	16534648	Affx-93236567
AX-95916280	CC	AA	CC	CC	CC	CC	CC	CC	CC	CC	1	2280231	Affx-93250626
AX-95916281	GG	AG	GG	GG	GG	GG	GG	GG	GG	GG	1	31151579	Affx-93246052
AX-95916282	CC	CC	CC	CC	CC	CC	CC	CC	CC	CC	1	24170157	Affx-93222960
AX-95916283	GG	AA	GG	GG	GG	GG	GG	GG	GG	GG	1	10363281	Affx-93221006
AX-95916284	GG	TT	GG	GG	GG	GG	GG	GG	GG	GG	1	23196507	Affx-93258178
AX-95916285	AA	TT	AA	AA	AA	AA	AA	AA	AA	AA	1	32162934	Affx-93255871
AX-95916286	TT	TC	TT	TT	TT	TT	TT	TT	TT	TT	1	10314974	Affx-93211754
AX-95916287	AA	CC	AA	AA	AA	AA	AA	AA	AA	AA	1	29162193	Affx-93218636
AX-95916288	CC	TC	CC	CC	CC	CC	CC	CC	CC	CC	1	4488244	Affx-93235070
AX-95916289	CC	CC	CC	CC	CC	CC	CC	CC	CC	CC	1	30276458	Affx-93223792
AX-95916290	AA	GG	AA	AA	AA	AA	AA	AA	AA	AA	1	31780318	Affx-93258465
AX-95916291	CC	CC	CC	CC	CC	CC	CC	CC	CC	CC	1	34136812	Affx-93256049
AX-95916292	CC	CC	CC	TC	CC	TT	TC	CC	CC	TT	1	28901230	Affx-93244923
AX-95916293	GG	GG	GG	GG	GG	GG	GG	GG	GG	GG	1	35274428	Affx-93213802
AX-95916294	TG	GG	TT	TT	GG	GG	TG	TG	TT	TT	1	38478625	Affx-93231881
AX-95916295	AA	TT	AA	AA	AA	AA	AA	AA	AA	AA	1	7739334	Affx-93218365
AX-95916296	GG	GG	GG	GG	GG	GG	GG	GG	GG	GG	1	23196828	Affx-93223256
AX-95916297	CC	CC	CC	CC	TT	TT	TC	TC	CC	CC	1	36614622	Affx-93231280
AX-95916298	TC	TT	TC	TT	TT	TT	TT	TC	TT	TT	1	32870314	Affx-93234069
AX-95916299	TT	TT	TT	TT	TT	TT	TT	TT	TT	TT	1	3991908	Affx-93216790
AX-95916300	AA	GG	AA	AA	AA	AA	AA	AA	AA	AA	1	8929368	Affx-93242044
AX-95916301	CC	CC	CC	CC	CC	CC	CC	CC	CC	CC	1	26074523	Affx-93236071
AX-95916302	GG	TG	GG	GG	GG	GG	GG	GG	GG	GG	1	19764947	Affx-93230903
AX-95916303	CC	TT	CC	CC	CC	CC	CC	CC	CC	CC	1	7174499	Affx-93244775
AX-95916304	GG	CC	GG	GG	GG	GG	GG	GG	GG	GG	1	21961874	Affx-93225509
AX-95916305	GG	AA	GG	GG	GG	GG	GG	GG	GG	GG	1	22666108	Affx-93252989
AX-95916306	AA	TT	AA	AA	AA	AA	AA	AA	AA	AA	1	22665714	Affx-93246556
AX-95916307	CC	CC	CC	CC	CC	CC	CC	CC	CC	CC	1	42304749	Affx-93233294
AX-95916308	CC	TT	CC	CC	TT	TT	TC	TC	CC	CC	1	38563975	Affx-93225369
AX-95916309	TT	TT	TT	TT	TT	TT	TT	TT	TT	TT	1	23237484	Affx-93216065
AX-95916310	CC	CC	CC	CC	CC	CC	CC	CC	CC	CC	1	35675459	Affx-93224404
AX-95916311	GG	AA	GG	GG	GG	GG	GG	GG	GG	GG	1	31606079	Affx-93260433
AX-95916312	TT	CC	TT	TT	CC	CC	TC	TC	CC	TT	1	41384703	Affx-93229629
AX-95916313	CC	AA	CC	CC	AA	AA	AC	AC	AA	CC	1	39971636	Affx-93246338
AX-95916314	GG	GG	GG	GG	GG	GG	GG	GG	GG	GG	1	41520559	Affx-93246873
AX-95916315	CC	CC	CC	CC	CC	CC	CC	CC	CC	CC	1	41385470	Affx-93258782
AX-95916316	GG	AG	GG	GG	GG	GG	GG	GG	GG	GG	1	13761746	Affx-93252891
AX-95916317	AA	GG	AA	AA	AA	AA	AA	AA	AA	AA	1	16295426	Affx-93242569
AX-95916318	CC	CC	CC	CC	CC	CC	CC	CC	CC	CC	1	31894942	Affx-93213276
AX-95916319	AA	TT	AA	AA	AA	AA	AA	AA	AA	AA	1	23618954	Affx-93220201
AX-95916320	CC	CC	CC	CC	CC	CC	CC	CC	CC	CC	1	23982965	Affx-93248300
AX-95916321	AA	GG	AA	AA	AA	AA	AA	AA	AA	AA	1	30276475	Affx-93226558
AX-95916322	GG	GG	GG	GG	GG	GG	GG	GG	GG	GG	1	18123030	Affx-93214906
AX-95916323	AA	AA	AA	AA	AA	AA	AA	AA	AA	AA	1	7461669	Affx-93248350
AX-95916324	GG	GG	GG	GG	GG	GG	GG	GG	GG	GG	1	14314941	Affx-93224539
AX-95916325	GG	AA	GG	GG	AA	AA	AG	AG	AA	GG	1	41385431	Affx-93247338
AX-95916326	GG	GG	GG	GG	GG	GG	GG	GG	GG	GG	1	3049218	Affx-93214203
AX-95916327	CC	CC	CC	CC	CC	CC	CC	CC	CC	CC	1	28283839	Affx-93218127
AX-95916328	GG	GG	GG	GG	GG	GG	GG	GG	GG	GG	1	18369075	Affx-93243188
AX-95916329	TC	CC	TC	TT	TT	TT	TT	TT	TT	TT	1	7986230	Affx-93221440
AX-95916330	TT	CC	TT	TT	CC	CC	TC	TC	TT	TT	1	39063827	Affx-93212293
AX-95916331	CC	CC	CC	CC	CC	CC	CC	CC	CC	CC	1	39906396	Affx-93214259
AX-95916332	AA	AA	AA	AA	AA	AA	AA	AA	AA	AA	1	42761004	Affx-93240066
AX-95916333	GG	GG	GG	GG	GG	GG	GG	GG	GG	GG	1	40424817	Affx-93258442
AX-95916334	AC	CC	AC	AC	AC	AC	AC	AC	AC	AC	1	24519576	Affx-93254874
AX-95916335	TC	TT	TC	TC	TC	TT	TC	TC	TC	TC	1	30067009	Affx-93212440
AX-95916336	CC	TT	CC	CC	TT	TC	TC	TT	CC	CC	1	34963087	Affx-93242875
AX-95916337	GG	GG	GG	GG	GG	GG	GG	GG	GG	GG	1	24571335	Affx-93250584
AX-95916338	TT	TT	TT	TT	TT	TT	TT	TT	TT	TT	1	35016865	Affx-93248604
AX-95916339	AA	AA	AA	AA	AA	AA	AA	AA	AA	AA	1	25695679	Affx-93259693
AX-95916340	CC	CC	CC	CC	CC	CC	CC	CC	CC	CC	1	26639659	Affx-93241371
AX-95916341	GG	AA	GG	GG	GG	GG	GG	GG	GG	GG	1	23516791	Affx-93260587
AX-95916342	TT	CC	TT	TT	TT	TT	TT	TT	TT	TT	1	27429259	Affx-93214499
AX-95916343	TT	CC	TT	TT	TT	TT	TT	TT	TT	TT	1	18122761	Affx-93216778
AX-95916344	TT	TT	TT	TT	TT	TT	TT	TT	TT	TT	1	39698173	Affx-93222319
AX-95916345	CC	CC	CC	CC	CC	CC	CC	CC	CC	CC	1	4584364	Affx-93213506
AX-95916346	GG	GG	GG	GG	GG	GG	GG	GG	GG	GG	1	18369018	Affx-93233745
AX-95916347	CC	CC	CC	CC	CC	CC	CC	CC	CC	CC	1	2966420	Affx-93238080
AX-95916348	AA	AA	AA	AA	AA	AA	AA	AA	AA	AA	1	39852428	Affx-93229936
AX-95916349	GG	AA	GG	GG	GG	GG	GG	GG	GG	GG	1	30855645	Affx-93211465
AX-95916350	AA	AA	AA	AA	AA	AA	AA	AA	AA	AA	1	2605890	Affx-93255907
AX-95916351	AA	TT	AA	AA	AA	AA	AA	AA	AA	AA	1	28411135	Affx-93242067
AX-95916352	TT	TT	TT	TT	TT	TT	TT	TT	TT	TT	1	24212172	Affx-93234365
AX-95916353	GG	TT	GG	GG	TT	TT	TG	TG	TT	GG	1	41007417	Affx-93212041
AX-95916354	GG	AA	GG	GG	AG	AA	GG	AG	AA	AA	1	43521022	Affx-93222341
AX-95916355	CC	TT	CC	CC	CC	CC	CC	CC	CC	CC	1	23671576	Affx-93247738
AX-95916356	CC	CC	CC	CC	CC	CC	CC	CC	CC	CC	1	35015949	Affx-93256776
AX-95916357	AA	AA	AA	AA	GG	GG	AA	AA	AA	AA	1	37501841	Affx-93253146
AX-95916358	GG	GG	GG	GG	GG	GG	GG	GG	GG	GG	1	13868143	Affx-93235112
AX-95916359	GG	GG	GG	AG	GG	AG	AG	GG	AG	AA	1	31949884	Affx-93233165
AX-95916360	TT	TT	TT	TT	TT	TT	TT	TT	TT	TT	1	42910420	Affx-93240368
AX-95916361	CC	CC	CC	CC	CC	CC	CC	CC	CC	CC	1	29550036	Affx-93233591
AX-95916362	GG	AA	GG	GG	GG	GG	GG	GG	GG	GG	1	3816446	Affx-93225961
AX-95916363	CC	TT	CC	CC	CC	CC	CC	CC	CC	CC	1	12739784	Affx-93246268
AX-95916364	GG	TT	GG	GG	GG	GG	GG	GG	GG	GG	1	32581859	Affx-93234495
AX-95916365	GG	AA	GG	GG	GG	GG	GG	GG	GG	GG	1	30358773	Affx-93227081
AX-95916366	TT	CC	TT	TT	CC	CC	TC	TC	CC	TT	1	39935869	Affx-93243776
AX-95916367	CC	CC	CC	CC	CC	CC	CC	CC	CC	CC	1	23233311	Affx-93213283
AX-95916368	AA	GG	AA	AA	AA	AA	AA	AA	AA	AA	1	24173957	Affx-93229094
AX-95916369	AC	CC	AC	AC	AC	AC	AC	AC	AC	AC	1	8748456	Affx-93259397
AX-95916370	GG	GG	GG	GG	GG	GG	GG	GG	GG	GG	1	28900683	Affx-93257203
AX-95916371	AG	GG	AG	GG	GG	GG	GG	GG	GG	GG	1	42151568	Affx-93212777
AX-95916372	AA	AA	AA	AA	AA	AA	AA	AA	AA	AA	1	6534637	Affx-93257389
AX-95916373	AA	TT	AA	AA	AA	AA	AA	AA	AA	AA	1	9964768	Affx-93222621
AX-95916374	GG	GG	GG	GG	GG	GG	GG	GG	GG	GG	1	380353	Affx-93234224
AX-95916375	CC	CC	CC	CC	CC	CC	CC	CC	CC	CC	1	28753523	Affx-93255200
AX-95916376	CC	CC	CC	CC	CC	CC	CC	CC	CC	CC	1	18122807	Affx-93258000
AX-95916377	GG	GG	GG	GG	GG	GG	GG	GG	GG	GG	1	12904398	Affx-93256127
AX-95916378	CC	CC	CC	CC	CC	CC	CC	CC	CC	CC	1	31878170	Affx-93246587
AX-95916379	CC	TT	CC	CC	CC	CC	CC	CC	CC	CC	1	29130823	Affx-93231924
AX-95916380	TT	AT	TT	TT	TT	TT	TT	TT	TT	TT	1	29572302	Affx-93217871
AX-95916381	AA	GG	AA	AA	AA	AA	AA	AA	AA	AA	1	28565132	Affx-93244083
AX-95916382	TT	GG	TT	TT	TT	TT	TT	TT	TT	TT	1	22666645	Affx-93241253
AX-95916383	GG	GG	GG	GG	GG	GG	GG	GG	GG	GG	1	6534489	Affx-93227972
AX-95916384	GG	AG	GG	GG	GG	GG	GG	GG	GG	GG	1	32870190	Affx-93252817
AX-95916385	CG	CC	CG	CG	CG	CG	CG	CG	CG	CG	1	5901865	Affx-93213801
AX-95916386	AG	AA	AG	AG	AG	AG	AA	AG	AG	AG	1	18396169	Affx-93251752
AX-95916387	TT	CC	TT	TT	TT	TT	TT	TT	TT	TT	1	4229425	Affx-93259708
AX-95916388	AA	AA	AA	AA	AA	AA	AA	AA	AA	AA	1	9111563	Affx-93212194
AX-95916389	AA	GG	AA	AA	AA	AA	AA	AA	AA	AA	1	4265064	Affx-93239334
AX-95916390	GG	CC	GG	GG	GG	GG	GG	GG	GG	GG	1	8744926	Affx-93229642
AX-95916391	AA	AA	AA	AA	AA	AA	AA	AA	AA	AA	1	28924351	Affx-93260545
AX-95916392	TT	TT	TT	TT	TT	TT	TT	TT	TT	TT	1	8756682	Affx-93236898
AX-95916393	CC	CC	CC	CC	CC	CC	CC	CC	CC	CC	1	24567751	Affx-93259157
AX-95916394	TT	CC	TT	TT	TT	TT	TT	TT	TT	TT	1	3087190	Affx-93219471
AX-95916395	CC	TT	CC	CC	CC	CC	CC	CC	CC	CC	1	16294319	Affx-93221422
AX-95916396	CC	CC	CC	CC	CC	CC	CC	CC	CC	CC	1	24571387	Affx-93250648
AX-95916397	AA	GG	AA	AA	AA	AA	AA	AA	AA	AA	1	24518623	Affx-93216544
AX-95916398	GG	GG	GG	GG	GG	GG	GG	GG	GG	GG	1	39906362	Affx-93255648
AX-95916399	GG	GG	GG	GG	GG	GG	GG	GG	GG	GG	1	3442260	Affx-93252453
AX-95916400	TT	GG	TT	TT	GG	GG	TG	TG	TT	TT	1	36456517	Affx-93232397
AX-95916401	CC	TT	CC	CC	CC	CC	CC	CC	CC	CC	1	23320198	Affx-93244498
AX-95916402	TC	CC	TC	TT	TT	TT	TT	TT	TT	TT	1	3722109	Affx-93230561
AX-95916403	GG	GG	GG	GG	AA	AA	AG	AG	GG	GG	1	37501724	Affx-93230538
AX-95916404	AA	AA	AA	AA	AA	AA	AA	AA	AA	AA	1	31152133	Affx-93254793
AX-95916405	AG	GG	AG	AG	AG	AG	AG	AG	AG	AG	1	9565545	Affx-93220961
AX-95916406	CC	TT	CC	CC	CC	CC	CC	CC	CC	CC	1	4231658	Affx-93254477
AX-95916407	TT	CC	TT	TT	TT	TT	TT	TT	TT	TT	1	20700754	Affx-93238562
AX-95916408	AG	GG	AG	GG	GG	GG	GG	GG	GG	GG	1	3708954	Affx-93231781
AX-95916409	AA	AA	AA	AA	AA	AA	AA	AA	AA	AA	1	7461975	Affx-93240297
AX-95916410	CC	CC	CC	CC	CC	CC	CC	CC	CC	CC	1	32315406	Affx-93230327
AX-95916411	CC	TT	CC	TC	TC	TC	TC	TC	TC	TC	1	3088946	Affx-93226658
AX-95916412	GG	AA	GG	GG	GG	GG	GG	GG	GG	GG	1	3095010	Affx-93226255
AX-95916413	AA	TT	AA	AA	AA	AA	AA	AA	AA	AA	1	28387367	Affx-93243709
AX-95916414	CC	TT	CC	CC	CC	CC	CC	CC	CC	CC	1	27923616	Affx-93217725
AX-95916415	CC	CC	CC	CC	CC	CC	CC	CC	CC	CC	1	43561530	Affx-93222804
AX-95916416	GG	GG	GG	GG	GG	GG	GG	GG	GG	GG	1	13255338	Affx-93259347
AX-95916417	TT	CC	TT	TT	TT	TT	TT	TT	TT	TT	1	42513925	Affx-93254747
AX-95916418	AA	AA	AA	AA	AA	AA	AA	AA	AA	AA	1	30095672	Affx-93240953
AX-95916419	AA	GG	AA	AA	GG	GG	AG	GG	AA	AA	1	36010083	Affx-93258548
AX-95916420	AA	CC	AA	AA	CC	CC	AC	AC	CC	AA	1	40939788	Affx-93242521
AX-95916421	AG	GG	AG	AA	AA	AA	AA	AA	AA	AA	1	25754797	Affx-93250576
AX-95916422	CC	TT	CC	CC	CC	CC	CC	CC	CC	CC	1	18041203	Affx-93257593
AX-95916423	AA	AA	AA	AA	AA	AA	AA	AG	AA	AA	1	6584091	Affx-93248826
AX-95916424	AA	TT	AA	AA	TT	TT	AT	AT	AA	AA	1	39540715	Affx-93220148
AX-95916425	CC	CC	CC	CC	CC	CC	CC	CC	CC	CC	1	8057368	Affx-93226713
AX-95916426	AA	GG	AA	GG	GG	GG	GG	GG	GG	GG	1	18922262	Affx-93230550
AX-95916427	GG	AA	GG	GG	GG	GG	GG	GG	GG	GG	1	1773814	Affx-93213341
AX-95916428	TT	TT	TT	TT	AA	AT	TT	AA	AT	TT	1	33803642	Affx-93216165
AX-95916429	TT	CC	TT	CC	CC	CC	CC	CC	CC	CC	1	18922332	Affx-93241215
AX-95916430	GG	TT	GG	GG	GG	GG	GG	GG	GG	GG	1	3324542	Affx-93227532
AX-95916431	CC	TC	CC	CC	CC	CC	CC	CC	CC	CC	1	31610664	Affx-93241826
AX-95916432	GG	GG	GG	GG	GG	GG	GG	GG	GG	GG	1	11961307	Affx-93213558
AX-95916433	TC	TT	TC	CC	CC	CC	CC	CC	CC	CC	1	25639512	Affx-93244470
AX-95916434	GG	GG	GG	GG	GG	GG	GG	GG	GG	GG	1	35807561	Affx-93250634
AX-95916435	AG	AA	AG	AG	AG	AG	AG	AG	AG	AG	1	23769024	Affx-93252661
AX-95916436	GG	GG	GG	GG	GG	GG	GG	GG	GG	GG	1	19508942	Affx-93233799
AX-95916437	TT	TT	TT	TT	TT	TT	TT	TT	TT	TT	1	27429910	Affx-93255094
AX-95916438	TT	CC	TT	TT	TT	TT	TT	TT	TT	TT	1	9253329	Affx-93238564
AX-95916439	AA	AA	AA	AA	AA	AA	AA	AA	AA	AA	1	36412194	Affx-93216673
AX-95916440	CC	TT	CC	CC	CC	CC	CC	CC	CC	CC	1	4229840	Affx-93226428
AX-95916441	CC	TT	CC	CC	CC	CC	CC	CC	CC	CC	1	23666009	Affx-93237276
AX-95916442	CC	AA	CC	CC	CC	CC	CC	CC	CC	CC	1	3732799	Affx-93251644
AX-95916443	TT	AA	TT	TT	TT	TT	TT	TT	TT	TT	1	25141281	Affx-93250238
AX-95916444	CC	TT	CC	CC	CC	CC	CC	CC	CC	CC	1	9672222	Affx-93240180
AX-95916445	GG	AA	GG	GG	GG	GG	GG	GG	GG	GG	1	30115011	Affx-93248997
AX-95916446	CC	TC	CC	CC	CC	CC	CC	CC	CC	CC	1	6906782	Affx-93255627
AX-95916447	AG	GG	AA	AA	GG	GG	AG	AG	GG	AG	1	40154966	Affx-93219694
AX-95916448	TT	CC	TT	TT	TT	TT	TT	TT	TT	TT	1	5901902	Affx-93241937
AX-95916449	AA	AA	AA	AA	AA	AA	AA	AA	AA	AA	1	32687185	Affx-93225675
AX-95916450	AA	GG	AA	AA	GG	GG	AG	AG	GG	AA	1	40154593	Affx-93214735
AX-95916451	CC	TT	CC	CC	CC	CC	CC	CC	CC	CC	1	6906876	Affx-93232278
AX-95916452	GG	GG	GG	GG	GG	GG	GG	GG	GG	GG	1	5811998	Affx-93258832
AX-95916453	AA	GG	AA	AA	AA	AA	AA	AA	AA	AA	1	20611554	Affx-93228066
AX-95916454	AA	AA	AA	AA	AA	AA	AA	AA	AA	AA	1	7177182	Affx-93229863
AX-95916455	GG	CG	GG	GG	GG	GG	GG	GG	GG	GG	1	13758760	Affx-93259811
AX-95916456	CC	TT	CC	CC	CC	CC	CC	CC	CC	CC	1	28060735	Affx-93259260
AX-95916457	CC	TT	CC	CC	CC	CC	CC	CC	CC	CC	1	27303511	Affx-93247233
AX-95916458	CC	CC	CC	CC	CC	CC	CC	CC	CC	CC	1	1504321	Affx-93252910
AX-95916459	GG	GG	GG	GG	AA	AG	AG	AA	AA	GG	1	33804491	Affx-93253302
AX-95916460	CC	TT	CC	CC	CC	CC	CC	CC	CC	CC	1	28017763	Affx-93237959
AX-95916461	TT	CC	TT	TT	CC	CC	TC	TC	TT	TT	1	39014940	Affx-93249534
AX-95916462	GG	AA	GG	GG	GG	GG	GG	GG	GG	GG	1	23524822	Affx-93213189
AX-95916463	AA	AT	AA	AA	TT	TT	AT	AT	AA	AA	1	39076891	Affx-93260326
AX-95916464	GG	GG	GG	GG	AA	AA	AG	AA	GG	GG	1	36221735	Affx-93231021
AX-95916465	CC	CC	CC	CC	GG	GG	CG	GG	CC	CC	1	35480720	Affx-93244190
AX-95916466	TT	GG	TT	TT	TT	TT	TT	TT	TT	TT	1	13761573	Affx-93225694
AX-95916467	AA	TT	AA	AA	AA	AA	AA	AA	AA	AA	1	24946106	Affx-93213705
AX-95916468	GG	AG	GG	GG	GG	GG	GG	GG	GG	GG	1	23110341	Affx-93258065
AX-95916469	AC	CC	AC	AC	CC	CC	AC	CC	CC	AC	1	41385323	Affx-93260000
AX-95916470	CC	CC	CC	CC	CC	CC	CC	CC	CC	CC	1	27111171	Affx-93227185
AX-95916471	TT	GG	TT	TT	TT	TT	TT	TT	TT	TT	1	22367659	Affx-93251205
AX-95916472	CC	GG	CC	CC	CC	CC	CC	CC	CC	CC	1	10116472	Affx-93216913
AX-95916473	TT	TT	TT	TT	AA	AA	AT	AA	AA	AA	1	43305963	Affx-93233922
AX-95916474	GG	GG	GG	GG	GG	GG	GG	GG	GG	GG	1	33863132	Affx-93227605
AX-95916475	AA	AA	AA	AA	AA	AA	AA	AA	AA	AA	1	31879617	Affx-93225077
AX-95916476	AA	CC	AA	AA	AA	AA	AA	AA	AA	AA	1	23320363	Affx-93250279
AX-95916477	GG	AA	GG	GG	GG	GG	GG	GG	GG	GG	1	22083907	Affx-93257917
AX-95916478	CC	TT	CC	CC	TT	TT	TC	TC	TT	CC	1	39601141	Affx-93240450
AX-95916479	CC	CC	CC	CC	CC	CC	CC	CC	CC	CC	1	33629367	Affx-93211535
AX-95916480	CC	CC	CC	CC	CC	CC	CC	CC	CC	CC	1	41722430	Affx-93253963
AX-95916481	TT	TT	TT	TT	TT	TT	TT	TT	TT	TT	1	4326970	Affx-93221446
AX-95916482	GG	TT	GG	GG	GG	GG	GG	GG	GG	GG	1	18921843	Affx-93245691
AX-95916483	GG	GG	GG	GG	GG	GG	GG	GG	GG	GG	1	31979185	Affx-93236673
AX-95916484	AA	AA	AA	AA	GG	GG	AA	GG	AA	AA	1	35841417	Affx-93220709
AX-95916485	GG	CC	GG	GG	GG	GG	GG	GG	GG	GG	1	42511672	Affx-93234672
AX-95916486	GG	AA	GG	GG	GG	GG	GG	GG	GG	GG	1	28067593	Affx-93232383
AX-95916487	TT	TT	TT	TT	CC	TT	TT	CC	TT	TT	1	35291274	Affx-93246137
AX-95916488	CC	TT	CC	CC	CC	CC	CC	CC	CC	CC	1	14338373	Affx-93212058
AX-95916489	CC	CC	CC	CC	CC	CC	CC	CC	CC	CC	1	13860234	Affx-93219378
AX-95916490	CC	TT	CC	CC	TT	TT	TC	TC	TT	CC	1	40728531	Affx-93259364
AX-95916491	CC	CC	CC	CC	CC	CC	CC	CC	CC	CC	1	30198060	Affx-93255068
AX-95916492	AA	CC	AA	AA	AA	AA	AA	AA	AA	AA	1	12689313	Affx-93236489
AX-95916493	CC	TT	CC	CC	CC	CC	CC	CC	CC	CC	1	3324615	Affx-93258242
AX-95916494	TT	TG	TT	TT	TG	TG	TT	TT	TG	TT	1	40873818	Affx-93252909
AX-95916495	AG	GG	AG	GG	GG	GG	GG	GG	GG	GG	1	42188706	Affx-93225594
AX-95916496	CC	TT	CC	CC	CC	CC	CC	CC	CC	CC	1	9439841	Affx-93221973
AX-95916497	CC	TT	CC	CC	CC	CC	CC	CC	CC	CC	1	10315197	Affx-93249521
AX-95916498	AA	AA	AA	AA	AA	AA	AA	AA	AA	AA	1	7350450	Affx-93239966
AX-95916499	AA	AA	AA	AA	AA	AA	AA	AA	AA	AA	1	16106394	Affx-93257652
AX-95916500	TT	CC	TT	TT	TT	TT	TT	TT	TT	TT	1	23524316	Affx-93260600
AX-95916501	CC	TT	CC	CC	CC	CC	CC	CC	CC	CC	1	23052984	Affx-93249784
AX-95916502	AA	AA	AA	AA	AA	AA	AA	AA	AA	AA	1	477018	Affx-93229842
AX-95916503	AA	TT	AA	AA	AA	AA	AA	AA	AA	AA	1	1420092	Affx-93256115
AX-95916504	GG	GG	GG	GG	GG	GG	GG	GG	GG	GG	1	24039522	Affx-93258052
AX-95916505	GG	GG	GG	GG	GG	GG	GG	GG	GG	GG	1	42655406	Affx-93216214
AX-95916506	CC	CC	CC	CC	CC	CC	CC	CC	CC	CC	1	6136641	Affx-93218403
AX-95916507	AA	CC	AA	AA	AA	AA	AA	AA	AA	AA	1	2259855	Affx-93219669
AX-95916508	AG	GG	AG	GG	GG	GG	GG	GG	GG	GG	1	2605854	Affx-93224872
AX-95916509	CC	CC	CC	CC	CC	CC	CC	CC	CC	CC	1	7478252	Affx-93246603
AX-95916510	GG	GG	GG	GG	AA	AG	AG	AA	GG	GG	1	35113018	Affx-93212015
AX-95916511	CC	CC	CC	CC	CC	CC	CC	CC	CC	CC	1	29517190	Affx-93244454
AX-95916512	TT	TT	TT	TT	TT	TT	TT	TT	TT	TT	1	22822404	Affx-93253710
AX-95916513	TT	TT	TT	TT	TT	TT	TT	TT	TT	TT	1	24863130	Affx-93221880
AX-95916514	AA	GG	AA	AA	AA	AA	AA	AA	AA	AA	1	32162552	Affx-93221835
AX-95916515	TT	TT	TT	TT	TT	TT	TT	TT	TT	TT	1	15487936	Affx-93246680
AX-95916516	AA	AA	AC	AC	AA	AC	AC	AA	AC	CC	1	31900502	Affx-93255228
AX-95916517	GG	AA	GG	GG	GG	GG	GG	GG	GG	GG	1	12244926	Affx-93234564
AX-95916518	CC	AA	CC	CC	CC	CC	CC	CC	CC	CC	1	3358868	Affx-93256518
AX-95916519	TT	AA	TT	TT	TT	TT	TT	TT	TT	TT	1	20678375	Affx-93212181
AX-95916520	TT	TT	TT	TT	TT	TT	TT	TT	TT	TT	1	30623108	Affx-93241724
AX-95916521	GG	GG	GG	GG	GG	GG	GG	GG	GG	GG	1	42903991	Affx-93250653
AX-95916522	TT	TT	TT	TT	TT	TT	TT	TT	TT	TT	1	33333103	Affx-93229886
AX-95916523	AA	AA	AA	AA	GG	GG	AG	AG	AA	AG	1	37636992	Affx-93244895
AX-95916524	AA	TT	AA	AA	AA	AA	AA	AA	AA	AA	1	32387036	Affx-93235397
AX-95916525	GG	AA	GG	GG	GG	GG	GG	GG	GG	GG	1	8698338	Affx-93254855
AX-95916526	GG	AA	GG	GG	GG	GG	GG	GG	GG	GG	1	31450506	Affx-93259388
AX-95916527	CG	GG	CG	GG	GG	GG	GG	GG	GG	GG	1	40815189	Affx-93256743
AX-95916528	AA	GG	AA	AA	AA	AA	AA	AA	AA	AA	1	3477152	Affx-93260965
AX-95916529	AA	AA	AA	AA	AA	AA	AA	AA	AA	AA	1	5794048	Affx-93227577
AX-95916530	CC	CC	CC	CC	CC	CC	CC	CC	CC	CC	1	7418781	Affx-93257320
AX-95916531	AA	AA	AA	AA	CC	AC	AC	CC	AA	AA	1	34607332	Affx-93212780
AX-95916532	AA	GG	AA	AA	AA	AA	AA	AA	AA	AA	1	5511168	Affx-93242073
AX-95916533	AA	GG	AA	AA	GG	GG	AA	AG	GG	AA	1	40320798	Affx-93221095
AX-95916534	TT	AA	TT	TT	TT	TT	TT	TT	TT	TT	1	5032048	Affx-93250353
AX-95916535	AA	AA	AA	AA	AA	AA	AA	AA	AA	AA	1	7332872	Affx-93244713
AX-95916536	TT	AA	TT	TT	TT	TT	TT	TT	TT	TT	1	6892967	Affx-93219658
AX-95916537	AA	GG	AA	AA	AA	AA	AA	AA	AA	AA	1	17780133	Affx-93248673
AX-95916538	AA	TT	AA	AA	AA	AA	AA	AA	AA	AA	1	18235429	Affx-93220997
AX-95916539	TT	CC	TT	TT	TT	TT	TT	TT	TT	TT	1	4266389	Affx-93231819
AX-95916540	GG	AG	GG	GG	GG	GG	GG	GG	GG	GG	1	3463519	Affx-93242378
AX-95916541	AA	GG	AA	AA	AA	AA	AA	AA	AA	AA	1	24188196	Affx-93218548
AX-95916542	TT	TT	TT	TT	TT	TT	TT	TT	TT	TT	1	13513634	Affx-93227866
AX-95916543	AG	GG	AG	AA	AG	GG	AA	AG	GG	GG	1	43468936	Affx-93230334
AX-95916544	CC	TT	CC	CC	CC	CC	CC	CC	CC	CC	1	8689200	Affx-93246483
AX-95916545	GG	GG	GG	GG	GG	GG	GG	GG	GG	GG	1	9416215	Affx-93239234
AX-95916546	CC	CC	CC	CC	CC	CC	CC	CC	CC	CC	1	30292610	Affx-93214101
AX-95916547	GG	GG	GG	GG	AA	AG	AG	AA	AA	GG	1	33327849	Affx-93260357
AX-95916548	CC	TT	CC	CC	TT	TT	CC	CC	TT	CC	1	41572939	Affx-93242459
AX-95916549	GG	GG	GG	GG	AA	AG	GG	AA	GG	GG	1	35035744	Affx-93220050
AX-95916550	GG	CC	GG	GG	GG	GG	GG	GG	GG	GG	1	17342260	Affx-93215308
AX-95916551	CC	GG	CC	CC	CC	CC	CC	CC	CC	CC	1	32319637	Affx-93219664
AX-95916552	AA	AA	AA	AA	AA	AA	AA	AA	AA	AA	1	587914	Affx-93229092
AX-95916553	AA	TT	AA	AA	TT	AT	AT	TT	AA	AA	1	35008838	Affx-93226973
AX-95916554	TT	CC	TT	TT	TT	TT	TT	TT	TT	TT	1	28470076	Affx-93233557
AX-95916555	AA	GG	AA	AA	AA	AA	AA	AA	AA	AA	1	28590509	Affx-93253579
AX-95916556	AA	AA	AA	AA	AA	AA	AA	AA	AA	AA	1	12101712	Affx-93258599
AX-95916557	GG	GG	GG	GG	GG	GG	GG	GG	GG	GG	1	29515912	Affx-93226981
AX-95916558	GG	AA	GG	GG	GG	GG	GG	GG	GG	GG	1	26931813	Affx-93217786
AX-95916559	TT	GG	TT	TT	TT	TT	TT	TT	TT	TT	1	5943091	Affx-93253355
AX-95916560	TT	TT	TT	TT	TT	TT	TT	TT	TT	TT	1	7100066	Affx-93215130
AX-95916561	CC	CC	CC	CC	CC	CC	CC	CC	CC	CC	1	4145991	Affx-93252766
AX-95916562	GG	AA	GG	GG	GG	GG	GG	GG	GG	GG	1	17599139	Affx-93237498
AX-95916563	AG	GG	AG	GG	GG	GG	GG	GG	GG	GG	1	42150843	Affx-93240415
AX-95916564	AA	AA	AA	AA	AA	AA	AA	AA	AA	AA	1	1172387	Affx-93241630
AX-95916565	TT	GG	TT	TT	TG	TG	TT	TT	TG	TT	1	40685254	Affx-93237032
AX-95916566	AC	AC	AC	AC	AC	AC	AC	AC	AC	AC	1	32300465	Affx-93252284
AX-95916567	GG	AA	GG	GG	GG	GG	GG	GG	GG	GG	1	8659711	Affx-93213578
AX-95916568	TT	TT	TT	TT	TT	TT	TT	TT	TT	TT	1	3709643	Affx-93234776
AX-95916569	GG	GG	GG	GG	GG	GG	GG	GG	GG	GG	1	27130226	Affx-93224921
AX-95916570	TT	CC	TT	TT	TT	TT	TT	TT	TT	TT	1	28385572	Affx-93244567
AX-95916571	AA	AA	AA	AA	AA	AA	AA	AA	AA	AA	1	13230760	Affx-93222877
AX-95916572	GG	TT	GG	GG	TT	TT	TG	TG	TT	GG	1	39622812	Affx-93253644
AX-95916573	AA	GG	AA	AA	AA	AA	AA	AA	AA	AA	1	29000139	Affx-93231785
AX-95916574	CC	TT	CC	CC	TT	TT	TC	TC	CC	CC	1	39384573	Affx-93229259
AX-95916575	CC	GG	CC	CC	CC	CC	CC	CC	CC	CC	1	30069185	Affx-93221913
AX-95916576	GG	TT	GG	GG	GG	GG	GG	GG	GG	GG	1	24598640	Affx-93246350
AX-95916577	CC	CC	CC	CC	CC	CC	CC	CC	CC	CC	1	34949651	Affx-93234798
AX-95916578	GG	AA	GG	GG	GG	GG	GG	GG	GG	GG	1	7892224	Affx-93229170
AX-95916579	AA	AA	AA	AA	AA	AA	AA	AA	AA	AA	1	33109705	Affx-93248527
AX-95916580	AA	AA	AA	AA	AA	AA	AA	AA	AA	AA	1	25365976	Affx-93237624
AX-95916581	TT	TT	TT	TT	TT	TT	TT	TT	TT	TT	1	43101989	Affx-93241455
AX-95916582	CC	TT	CC	CC	CC	CC	CC	CC	CC	CC	1	3339758	Affx-93245741
AX-95916583	CC	GG	CC	CC	CC	CC	CC	CC	CC	CC	1	8901625	Affx-93216242
AX-95916584	GG	GG	GG	GG	GG	GG	GG	GG	GG	GG	1	41190485	Affx-93253070
AX-95916585	AG	AA	AG	GG	GG	GG	GG	GG	GG	GG	1	1008654	Affx-93227079
AX-95916586	GG	GG	GG	GG	GG	GG	GG	GG	GG	GG	1	2700740	Affx-93255743
AX-95916587	CC	CC	CC	CC	CC	CC	CC	CC	CC	CC	1	29807313	Affx-93256308
AX-95916588	GG	GG	GG	GG	GG	GG	GG	GG	GG	GG	1	32247808	Affx-93216798
AX-95916589	TT	TT	TT	TT	TT	TT	TT	TT	TT	TT	1	20794013	Affx-93239037
AX-95916590	GG	GG	GG	GG	GG	GG	GG	GG	GG	GG	1	23054769	Affx-93228046
AX-95916591	GG	AA	GG	GG	GG	GG	GG	GG	GG	GG	1	32155067	Affx-93212674
AX-95916592	AG	AG	AG	AA	AA	AA	AA	AA	AA	AA	1	2567300	Affx-93235286
AX-95916593	GG	GG	GG	GG	GG	GG	GG	GG	GG	GG	1	31663350	Affx-93241446
AX-95916594	CC	CC	CC	CC	CC	CC	CC	CC	CC	CC	1	28412137	Affx-93228726
AX-95916595	GG	GG	GG	GG	GG	GG	GG	GG	GG	GG	1	24279680	Affx-93220393
AX-95916596	CC	AA	CC	CC	CC	CC	CC	CC	CC	CC	1	28597494	Affx-93248506
AX-95916597	AA	AA	AA	AA	AA	AA	AA	AA	GG	AG	1	42918346	Affx-93240781
AX-95916598	AA	GG	AA	AA	AA	AA	AA	AA	AA	AA	1	11789885	Affx-93228332
AX-95916599	GG	AA	GG	GG	GG	GG	GG	GG	GG	GG	1	31105785	Affx-93218135
AX-95916600	TT	AA	TT	TT	TT	TT	TT	TT	TT	TT	1	11790482	Affx-93216754
AX-95916601	AA	TT	AA	AA	AA	AA	AA	AA	AA	AA	1	588589	Affx-93218790
AX-95916602	TT	AA	TT	TT	TT	TT	TT	TT	TT	TT	1	632165	Affx-93217259
AX-95916603	AA	GG	AA	AA	AG	GG	AA	AG	GG	AA	1	42637112	Affx-93227733
AX-95916604	GG	GG	GG	GG	GG	GG	GG	GG	GG	GG	1	32887697	Affx-93214177
AX-95916605	GG	GG	GG	GG	GG	GG	GG	GG	GG	GG	1	1833726	Affx-93211393
AX-95916606	TT	CC	TT	TT	TT	TT	TT	TT	TT	TT	1	10652094	Affx-93234723
AX-95916607	CC	CC	CC	CC	CC	CC	CC	CC	CC	CC	1	18375287	Affx-93235816
AX-95916608	TT	CC	TT	TT	TT	TT	TT	TT	TT	TT	1	19596547	Affx-93211384
AX-95916609	TT	CC	TT	TT	CC	CC	TC	TC	CC	TT	1	40462078	Affx-93217867
AX-95916610	AA	TT	AA	AA	AA	AA	AA	AA	AA	AA	1	7442866	Affx-93250888
AX-95916611	CC	TT	CC	CC	CC	CC	CC	CC	CC	CC	1	22665836	Affx-93256890
AX-95916612	GG	GG	GG	GG	AA	AG	AG	AA	GG	GG	1	35014930	Affx-93251215
AX-95916613	AA	AA	AA	AA	AA	AA	AA	AA	AA	AA	1	1173212	Affx-93256957
AX-95916614	AA	GG	AA	AA	AA	AA	AA	AA	AA	AA	1	30198815	Affx-93219685
AX-95916615	GG	AA	GG	GG	GG	GG	GG	GG	GG	GG	1	22919147	Affx-93229581
AX-95916616	CC	TT	CC	CC	CC	TT	CC	CC	TT	TC	1	43486522	Affx-93212313
AX-95916617	CC	CC	CC	CC	CC	CC	CC	CC	CC	CC	1	39940072	Affx-93256087
AX-95916618	AA	AA	AA	AA	AA	AA	AA	AA	AA	AA	1	18374660	Affx-93249951
AX-95916619	GG	GG	GG	GG	GG	GG	GG	GG	GG	GG	1	13231744	Affx-93218121
AX-95916620	AA	AA	AA	AA	AA	AA	AA	AA	AA	AA	1	1699512	Affx-93257478
AX-95916621	AA	AA	AA	AA	AA	AA	AA	AA	AA	AA	1	5438087	Affx-93217985
AX-95916622	AA	AA	AA	AA	AA	AA	AA	AA	AA	AA	1	43164601	Affx-93251386
AX-95916623	GG	TT	GG	GG	GG	GG	GG	GG	GG	GG	1	20611600	Affx-93221575
AX-95916624	CC	CC	CC	CC	CC	CC	CC	CC	CC	CC	1	7328724	Affx-93259721
AX-95916625	CC	AA	CC	CC	AA	AA	AC	AC	CC	CC	1	39212858	Affx-93218120
AX-95916626	GG	AA	GG	GG	GG	GG	GG	GG	GG	GG	1	30325852	Affx-93257548
AX-95916627	CC	CC	CC	CC	CC	CC	CC	CC	CC	CC	1	26858233	Affx-93255857
AX-95916628	GG	GG	GG	GG	GG	GG	GG	GG	GG	GG	1	411602	Affx-93236166
AX-95916629	TC	CC	TC	TT	TC	TT	TC	TC	TC	TT	1	14042095	Affx-93249144
AX-95916630	AA	CC	AA	AA	AA	AA	AA	AA	AA	AA	1	4236944	Affx-93222673
AX-95916631	GG	GG	GG	GG	CC	CC	CG	CG	GG	GG	1	37373127	Affx-93222939
AX-95916632	TC	CC	TC	TT	TT	TT	TT	TT	TT	TT	1	29251702	Affx-93216655
AX-95916633	AA	AA	AA	AA	AA	AA	AA	AA	AA	AA	1	37864910	Affx-93217351
AX-95916634	TT	TT	TT	TT	TT	TT	TT	TT	TT	TT	1	38223096	Affx-93240311
AX-95916635	AA	AA	AA	AA	AA	AA	AA	AA	AA	AA	1	22224376	Affx-93244944
AX-95916636	TT	GG	TT	TT	TT	TT	TT	TT	TT	TT	1	434934	Affx-93213835
AX-95916637	TC	TC	TC	TT	CC	CC	TC	TC	CC	TT	1	42287733	Affx-93249932
AX-95916638	AA	AA	AA	AA	AA	AA	AA	AA	AA	AA	1	43187624	Affx-93245035
AX-95916639	AA	GG	AA	AA	AA	AA	AA	AA	AA	AA	1	17933550	Affx-93239905
AX-95916640	GG	CC	GG	GG	GG	GG	GG	GG	GG	GG	1	24643599	Affx-93229121
AX-95916641	TT	TT	TT	TT	AA	AA	TT	AA	TT	TT	1	35929387	Affx-93228164
AX-95916642	TC	TT	TC	TT	TT	TT	TT	TT	TT	TT	1	24944794	Affx-93256220
AX-95916643	CC	AA	CC	CC	CC	CC	CC	CC	CC	CC	1	29775856	Affx-93256486
AX-95916644	CC	GG	CC	CC	CC	CC	CC	CC	CC	CC	1	5256672	Affx-93248002
AX-95916645	GG	GG	GG	GG	GG	GG	GG	GG	GG	GG	1	3098834	Affx-93215478
AX-95916646	GG	AA	GG	GG	GG	GG	GG	GG	GG	GG	1	28242329	Affx-93247791
AX-95916647	AA	AA	AA	AA	AA	AA	AA	AA	AA	AA	1	33167099	Affx-93230651
AX-95916648	GG	GG	GG	GG	GG	GG	GG	GG	GG	GG	1	32662266	Affx-93211836
AX-95916649	TT	CC	TT	TT	TT	TT	TT	TT	TT	TT	1	4235613	Affx-93229322
AX-95916650	GG	GG	GG	GG	GG	GG	GG	GG	GG	GG	1	42945552	Affx-93250787
AX-95916651	CC	CC	CC	CC	CC	CC	CC	CC	CC	CC	1	42949647	Affx-93248211
AX-95916652	AA	CC	AA	AA	AA	AA	AA	AA	AA	AA	1	24868001	Affx-93225613
AX-95916653	GG	GG	GG	GG	GG	GG	GG	GG	GG	GG	1	3360690	Affx-93214337
AX-95916654	CC	CC	CC	CC	CC	CC	CC	CC	CC	CC	1	2966146	Affx-93246527
AX-95916655	AA	AA	AA	AA	GG	AG	AG	GG	AA	AA	1	34605309	Affx-93257206
AX-95916656	TT	CC	TT	TT	TT	TT	TT	TT	TT	TT	1	24880954	Affx-93231651
AX-95916657	AA	AC	AA	AA	AA	AA	AA	AA	AA	AA	1	13695819	Affx-93251308
AX-95916658	GG	GG	GG	GG	GG	GG	GG	GG	GG	GG	1	7575315	Affx-93253484
AX-95916659	CC	CC	CC	CC	CC	CC	CC	CC	CC	CC	1	39619449	Affx-93235631
AX-95916660	AA	AA	AA	AA	AA	AA	AA	AA	AA	AA	1	42643523	Affx-93235749
AX-95916661	TT	CC	TT	TT	TT	TT	TT	TT	TT	TT	1	7684014	Affx-93224456
AX-95916662	GG	AA	GG	GG	AA	AA	AG	AG	AA	GG	1	40180604	Affx-93221796
AX-95916663	CC	CG	CC	CC	CC	CC	CC	CC	CC	CC	1	29571057	Affx-93222242
AX-95916664	CC	CC	CC	CC	CC	TC	CC	CC	CC	CC	1	5889198	Affx-93230868
AX-95916665	CC	AA	CC	CC	AA	AA	AC	AC	AA	CC	1	40730680	Affx-93260975
AX-95916666	CC	CC	CC	CC	CC	CC	CC	CC	CC	CC	1	12291485	Affx-93253294
AX-95916667	TC	TT	TC	TT	TT	TT	TT	TT	TT	TT	1	42656931	Affx-93260194
AX-95916668	CC	CC	CC	CC	CC	CC	CC	CC	CC	CC	1	18430890	Affx-93236899
AX-95916669	TT	GG	TT	TT	TT	TT	TT	TT	TT	TT	1	24704215	Affx-93220336
AX-95916670	TC	TT	TC	CC	TT	TC	CC	TT	TC	CC	1	32358941	Affx-93249708
AX-95916671	GG	AA	GG	GG	GG	GG	GG	GG	GG	GG	1	23512695	Affx-93259021
AX-95916672	AA	CC	AA	AA	CC	CC	AC	AC	CC	AA	1	40050726	Affx-93250235
AX-95916673	CC	CC	CC	TC	CC	TT	TT	CC	TC	TT	1	28924833	Affx-93247720
AX-95916674	AA	GG	AA	AA	AA	AA	AA	AA	AA	AA	1	7892817	Affx-93236926
AX-95916675	TT	TT	TT	TT	TT	TT	TT	TT	TT	TT	1	7674963	Affx-93253788
AX-95916676	GG	TT	GG	GG	GG	GG	GG	GG	GG	GG	1	7421546	Affx-93225949
AX-95916677	CC	AA	CC	CC	CC	CC	CC	CC	CC	CC	1	4371742	Affx-93249445
AX-95916678	TT	TT	TT	TT	TT	TT	TT	TT	TT	TT	1	647525	Affx-93251158
AX-95916679	TT	TT	TT	TT	TT	TT	TT	TT	TT	TT	1	42284561	Affx-93238620
AX-95916680	TT	TT	TT	TT	TG	TG	TT	TG	TT	TT	1	35807100	Affx-93248748
AX-95916681	CC	TT	CC	CC	CC	CC	CC	CC	CC	CC	1	2700476	Affx-93216209
AX-95916682	CC	CC	CC	CC	CC	CC	CC	CC	CC	CC	1	43166827	Affx-93218313
AX-95916683	AA	CC	AA	AA	AC	CC	AA	AC	CC	AA	1	42635091	Affx-93213090
AX-95916684	CC	CC	CC	CC	GG	GG	CG	GG	CC	CC	1	35475768	Affx-93231339
AX-95916685	GG	AA	GG	GG	GG	GG	GG	GG	GG	GG	1	24706350	Affx-93246945
AX-95916686	TT	TT	TT	TT	TT	TT	TT	TT	TT	TT	1	39696613	Affx-93238960
AX-95916687	TT	TT	TT	TT	TT	TT	TT	TT	TT	TT	1	39876617	Affx-93248167
AX-95916688	AA	AA	AA	AA	AA	AA	AA	AA	AA	AA	1	2583268	Affx-93249838
AX-95916689	TT	TT	TT	TT	AA	AA	AT	AT	TT	TT	1	37790110	Affx-93214615
AX-95916690	GG	AA	GG	GG	GG	GG	GG	GG	GG	GG	1	633511	Affx-93244106
AX-95916691	AA	TT	AA	AA	AA	AA	AA	AA	AA	AA	1	32513994	Affx-93227018
AX-95916692	AC	AC	AC	CC	AA	AA	AC	AC	AA	CC	1	42289285	Affx-93233103
AX-95916693	CC	CC	CC	CC	CC	CC	CC	CC	CC	CC	1	40767732	Affx-93245409
AX-95916694	GG	GG	GG	GG	GG	GG	GG	GG	GG	GG	1	30146381	Affx-93243290
AX-95916695	TT	CC	TT	TT	TT	TT	TT	TT	TT	TT	1	24186166	Affx-93225619
AX-95916696	GG	AA	GG	GG	GG	GG	GG	GG	GG	GG	1	5435006	Affx-93232688
AX-95916697	TT	TT	TT	TT	TT	TT	TT	TT	TT	TT	1	42202296	Affx-93244757
AX-95916698	AG	AA	AG	AG	AG	AG	AG	AG	AG	AG	1	13783393	Affx-93246452
AX-95916699	TT	CC	TT	TT	TT	TT	TT	TT	TT	TT	1	22888249	Affx-93227591
AX-95916700	CC	TT	CC	CC	CC	CC	CC	CC	CC	CC	1	10428871	Affx-93230056
AX-95916701	GG	AG	GG	AG	GG	AG	AG	GG	AG	AA	1	31780828	Affx-93234039
AX-95916702	GG	GG	GG	GG	GG	GG	GG	GG	GG	GG	1	28469833	Affx-93232565
AX-95916703	AA	AA	AA	AA	AA	AA	AA	AA	AA	AA	1	36716340	Affx-93240909
AX-95916704	TT	CC	TT	TT	TT	TT	TT	TT	TT	TT	1	27634959	Affx-93225024
AX-95916705	TT	AA	TT	TT	TT	TT	TT	TT	TT	TT	1	10968149	Affx-93257639
AX-95916706	TT	AA	TT	TT	TT	TT	TT	TT	TT	TT	1	28386238	Affx-93254073
AX-95916707	AA	AA	AA	AA	GG	GG	AA	AA	AG	AA	1	42021996	Affx-93247328
AX-95916708	TT	TC	TT	TT	TT	TT	TT	TT	TT	TT	1	14047180	Affx-93220300
AX-95916709	GG	GG	GG	GG	GG	GG	GG	GG	GG	GG	1	19599340	Affx-93227309
AX-95916710	CC	CC	CC	AC	AC	AC	AC	AC	AC	AC	1	33538337	Affx-93248880
AX-95916711	TT	CC	TT	TT	CC	CC	TC	TC	TT	TT	1	39459741	Affx-93239829
AX-95916712	AA	GG	AA	AA	AA	AA	AA	AA	AA	AA	1	6129591	Affx-93228234
AX-95916713	GG	GG	GG	GG	TT	TT	TG	TT	GG	GG	1	35843158	Affx-93244493
AX-95916714	CC	AA	CC	CC	CC	CC	CC	CC	CC	CC	1	32248841	Affx-93226106
AX-95916715	GG	AA	GG	GG	AA	AA	AG	AG	AA	GG	1	41393818	Affx-93215646
AX-95916716	AA	AG	AA	AA	AA	AA	AA	AA	AA	AA	1	587230	Affx-93216822
AX-95916717	GG	GG	GG	GG	GG	GG	GG	GG	GG	GG	1	43063820	Affx-93231529
AX-95916718	GG	GG	GG	GG	GG	GG	GG	GG	GG	GG	1	43301216	Affx-93228720
AX-95916719	GG	AA	GG	GG	GG	GG	GG	GG	GG	GG	1	7669500	Affx-93245636
AX-95916720	TT	TT	TT	TT	TT	TT	TT	TT	TT	TT	1	42247820	Affx-93227275
AX-95916721	CC	CC	CC	CC	CC	CC	CC	CC	CC	CC	1	16710097	Affx-93237177
AX-95916722	CC	TT	CC	CC	CC	CC	CC	CC	CC	CC	1	4329038	Affx-93236849
AX-95916723	AA	GG	AA	AA	AA	AA	AA	AA	AA	AA	1	17395580	Affx-93226173
AX-95916724	AA	AA	AA	AA	AA	AA	AA	AA	AA	AA	1	32914870	Affx-93228330
AX-95916725	TT	TT	TT	TT	TT	TT	TT	TT	TT	TT	1	8421656	Affx-93225320
AX-95916726	GG	GG	GG	GG	GG	GG	GG	GG	GG	GG	1	9130867	Affx-93219268
AX-95916727	GG	AA	GG	GG	GG	GG	GG	GG	GG	GG	1	22665961	Affx-93251957
AX-95916728	AA	CC	AA	AA	AA	AA	AA	AA	AA	AA	1	24943298	Affx-93226843
AX-95916729	CC	CC	CC	CC	CC	CC	CC	CC	CC	CC	1	33020785	Affx-93249060
AX-95916730	TT	TT	TT	TT	TT	TT	TT	TT	TT	TT	1	19595169	Affx-93234339
AX-95916731	AA	AA	AA	AA	AA	AA	AA	AA	AA	AA	1	37508611	Affx-93220186
AX-95916732	TT	CC	TT	TT	TT	TT	TT	TT	TT	TT	1	22885256	Affx-93255437
AX-95916733	AT	AA	AT	AT	AT	AT	AT	AT	AT	AT	1	32567029	Affx-93248268
AX-95916734	GG	GG	GG	GG	GG	GG	GG	GG	GG	GG	1	24496276	Affx-93250510
AX-95916735	GG	CC	GG	GG	GG	GG	GG	GG	GG	GG	1	3037516	Affx-93260563
AX-95916736	AC	AA	AC	AC	AC	AC	AC	AC	AC	AC	1	7386617	Affx-93219890
AX-95916737	GG	TT	GG	GG	TG	TT	GG	TG	TT	TT	1	43447768	Affx-93259781
AX-95916738	GG	GG	GG	GG	GG	GG	GG	GG	GG	GG	1	1503883	Affx-93252171
AX-95916739	AA	AA	AA	AA	CC	CC	AC	AC	AA	AA	1	37522486	Affx-93223393
AX-95916740	GG	CC	GG	GG	GG	GG	GG	GG	GG	GG	1	27593553	Affx-93221072
AX-95916741	GG	GG	GG	GG	GG	GG	GG	GG	GG	GG	1	13564947	Affx-93243900
AX-95916742	CC	CC	CC	CC	CC	CC	CC	CC	CC	CC	1	26855160	Affx-93221321
AX-95916743	AA	GG	AA	GG	GG	GG	GG	GG	GG	GG	1	42191900	Affx-93237017
AX-95916744	TT	TT	TT	TT	TT	TT	TT	TT	TT	TT	1	8357875	Affx-93233227
AX-95916745	AA	AA	AA	AA	GG	GG	AG	GG	AA	AA	1	36212512	Affx-93246753
AX-95916746	CC	TT	CC	CC	CC	CC	CC	CC	CC	CC	1	1851482	Affx-93241503
AX-95916747	AG	AG	AG	AA	AA	AA	AA	AA	AA	AA	1	2573106	Affx-93211609
AX-95916748	GG	GG	GG	GG	GG	GG	GG	GG	GG	GG	1	24491417	Affx-93245003
AX-95916749	CC	GG	CC	CC	CC	CC	CC	CC	CC	CC	1	10112986	Affx-93219518
AX-95916750	GG	CC	GG	GG	GG	GG	GG	GG	GG	GG	1	7352944	Affx-93216854
AX-95916751	GG	GG	GG	GG	AA	AA	AG	AA	GG	GG	1	36220590	Affx-93212524
AX-95916752	TT	TT	TT	TT	TT	TT	TT	TT	TT	TT	1	3661036	Affx-93250409
AX-95916753	GG	AA	GG	GG	GG	GG	GG	GG	GG	GG	1	18791353	Affx-93227127
AX-95916754	CC	TT	CC	CC	CC	CC	CC	CC	CC	CC	1	27998026	Affx-93250849
AX-95916755	AA	AA	AA	AA	AA	AA	AA	AA	AA	AA	1	43204956	Affx-93228625
AX-95916756	GG	GG	GG	GG	GG	GG	GG	GG	GG	GG	1	41210251	Affx-93255866
AX-95916757	CC	GG	CC	CC	CC	CC	CC	CC	CC	CC	1	926809	Affx-93220874
AX-95916758	AA	AA	AA	AA	AA	AA	AA	AA	AA	AA	1	42300276	Affx-93223403
AX-95916759	TT	TT	TT	TT	TT	TT	TT	TT	TT	TT	1	9012692	Affx-93227128
AX-95916760	TT	TT	TT	TT	TC	TT	TT	TC	TT	TT	1	34473893	Affx-93229141
AX-95916761	CC	AA	CC	CC	AA	AA	AC	AA	CC	CC	1	36014424	Affx-93241853
AX-95916762	CC	CC	CC	CC	CC	CC	CC	CC	CC	CC	1	32498148	Affx-93260899
AX-95916763	GG	GG	GG	GG	GG	GG	GG	GG	GG	GG	1	30103434	Affx-93219234
AX-95916764	TT	CC	TT	TT	CC	CC	TC	TC	CC	TT	1	40937101	Affx-93228363
AX-95916765	TT	CC	TT	TT	TT	TT	TT	TT	TT	TT	1	30323665	Affx-93246009
AX-95916766	AA	GG	AA	AA	AA	AA	AA	AA	AA	AA	1	14777586	Affx-93249330
AX-95916767	TT	CC	TT	TT	CC	CC	TC	TC	CC	TT	1	41513303	Affx-93219195
AX-95916768	GG	CC	GG	GG	GG	GG	GG	GG	GG	GG	1	2859368	Affx-93241064
AX-95916769	GG	AA	GG	GG	GG	GG	GG	GG	GG	GG	1	4386379	Affx-93234257
AX-95916770	TC	CC	TC	TT	TT	CC	TT	TC	CC	CC	1	43559580	Affx-93217701
AX-95916771	TT	TT	TT	TT	TT	TT	TT	TT	TT	TT	1	5592179	Affx-93260648
AX-95916772	CC	CC	CC	CC	CC	CC	CC	CC	CC	CC	1	24280038	Affx-93257689
AX-95916773	TT	TG	TT	TT	TT	TT	TT	TT	TT	TT	1	31602324	Affx-93236734
AX-95916774	CC	CC	CC	CC	CC	CC	CC	CC	CC	CC	1	2861700	Affx-93241977
AX-95916775	TT	TC	TT	TT	TT	TT	TT	TT	TT	TT	1	24597435	Affx-93232156
AX-95916776	AC	CC	AC	AA	AA	AA	AA	AA	AA	AA	1	2399229	Affx-93218049
AX-95916777	GG	AA	GG	GG	GG	GG	GG	GG	GG	GG	1	1844042	Affx-93215282
AX-95916778	TT	GG	TT	TT	TT	TT	TT	TT	TT	TT	1	21262740	Affx-93217926
AX-95916779	AT	AA	AT	AA	AA	AA	AA	AA	AA	AA	1	42110032	Affx-93259957
AX-95916780	TT	CC	TT	CC	CC	CC	CC	CC	CC	CC	1	2567411	Affx-93238892
AX-95916781	CC	CC	CC	CC	CC	CC	CC	CC	CC	CC	1	36070317	Affx-93233279
AX-95916782	CC	CC	CC	CC	CC	CC	CC	CC	CC	CC	1	24488160	Affx-93242616
AX-95916783	CC	CC	CC	CC	CC	CC	CC	CC	CC	CC	1	3567951	Affx-93255660
AX-95916784	TT	GG	TT	TT	TT	TT	TT	TT	TT	TT	1	27569245	Affx-93244005
AX-95916785	CC	TT	CC	CC	TT	TT	TC	TC	TT	CC	1	41122494	Affx-93239376
AX-95916786	CC	TT	CC	CC	CC	CC	CC	CC	CC	CC	1	7442744	Affx-93236331
AX-95916787	CC	CC	CC	CC	CG	CC	CC	CG	CC	CC	1	34816031	Affx-93244218
AX-95916788	CC	CC	CC	TC	CC	TC	TC	CC	TC	TT	1	31948965	Affx-93241938
AX-95916789	GG	GG	GG	GG	GG	GG	GG	GG	GG	GG	1	43524439	Affx-93239115
AX-95916790	GG	GG	GG	GG	GG	GG	GG	GG	GG	GG	1	20910625	Affx-93215103
AX-95916791	TT	TT	TT	TT	TT	TT	TT	TT	TT	TT	1	8358352	Affx-93260756
AX-95916792	TT	CC	TT	TT	TT	TT	TT	TT	TT	TT	1	25240398	Affx-93228187
AX-95916793	AA	GG	AA	AA	AG	GG	AA	AG	GG	AA	1	42655801	Affx-93231734
AX-95916794	TT	TT	TT	TT	TT	TT	TT	TT	TT	TT	1	30352324	Affx-93242220
AX-95916795	TT	TT	TT	TT	TT	TT	TT	TT	TT	TT	1	1502427	Affx-93255577
AX-95916796	GG	TT	GG	GG	GG	GG	GG	GG	GG	GG	1	19597890	Affx-93246343
AX-95916797	TT	CC	TT	TT	TT	TT	TT	TT	TT	TT	1	31109082	Affx-93257558
AX-95916798	CC	CC	CC	CC	CC	CC	CC	CC	CC	CC	1	38317436	Affx-93237928
AX-95916799	AA	AA	AA	AA	AC	AC	AA	AC	CC	CC	1	42922976	Affx-93234261
AX-95916800	GG	AA	GG	GG	GG	GG	GG	GG	GG	GG	1	7353274	Affx-93230967
AX-95916801	GG	GG	GG	GG	GG	GG	GG	GG	GG	GG	1	6503110	Affx-93227586
AX-95916802	TT	TT	TT	TT	TT	TT	TT	TT	TT	TT	1	38586645	Affx-93256825
AX-95916803	AA	GG	AA	AA	AA	AA	AA	AA	AA	AA	1	23283213	Affx-93230869
AX-95916804	TT	TT	TT	TT	TT	TT	TT	TT	TT	TT	1	24907202	Affx-93246818
AX-95916805	GG	TT	GG	GG	GG	GG	GG	GG	GG	GG	1	24896351	Affx-93236004
AX-95916806	GG	GG	GG	GG	GG	GG	GG	GG	GG	GG	1	31148821	Affx-93259378
AX-95916807	TC	TT	TC	TT	CC	TT	TC	CC	TC	CC	1	4869712	Affx-93225005
AX-95916808	AA	GG	AA	AA	AA	AA	AA	AA	AA	AA	1	29650877	Affx-93237599
AX-95916809	AA	AA	AA	AA	AA	AA	AA	AA	AA	AA	1	27032205	Affx-93214222
AX-95916810	GG	GG	GG	GG	GG	GG	GG	GG	GG	GG	1	28926462	Affx-93249228
AX-95916811	CC	CC	CC	CC	CC	CC	CC	CC	CC	CC	1	28564889	Affx-93211513
AX-95916812	GG	AA	GG	GG	AA	AA	AG	AG	AA	GG	1	41109098	Affx-93227947
AX-95916813	GG	GG	GG	GG	TT	TT	TG	TG	GG	GG	1	38172640	Affx-93233940
AX-95916814	GG	AA	GG	GG	GG	GG	GG	GG	GG	GG	1	861819	Affx-93228252
AX-95916815	GG	GG	GG	GG	GG	GG	GG	GG	GG	GG	1	42878600	Affx-93214475
AX-95916816	CC	CC	CC	CC	CC	CC	CC	CC	CC	CC	1	11426502	Affx-93251216
AX-95916817	CC	TC	CC	CC	CC	CC	CC	CC	CC	CC	1	8657899	Affx-93226788
AX-95916818	TT	TT	TT	TT	TT	TT	TT	TT	TT	TT	1	13127921	Affx-93229346
AX-95916819	CC	CC	CC	CC	CC	CC	CC	CC	CC	CC	1	25365670	Affx-93257350
AX-95916820	TT	TT	TT	TT	TT	TT	TT	TT	TT	TT	1	259449	Affx-93247300
AX-95916821	CC	TT	CC	CC	TT	TT	TC	TC	CC	CC	1	39353845	Affx-93231314
AX-95916822	CC	CC	CC	CC	CC	CC	CC	CC	CC	CC	1	43067970	Affx-93254106
AX-95916823	TT	GG	TT	TT	TT	TT	TT	TT	TT	TT	1	11936939	Affx-93242039
AX-95916824	TT	CC	TT	TT	TT	TT	TT	TT	TT	TT	1	28676536	Affx-93252815
AX-95916825	AA	GG	AA	AA	AG	GG	AA	AG	GG	GG	1	43531889	Affx-93220009
AX-95916826	TT	TT	TT	TT	TT	TT	TT	TT	TT	TT	1	39065736	Affx-93229825
AX-95916827	GG	CC	GG	GG	GG	GG	GG	GG	GG	GG	1	31603141	Affx-93235444
AX-95916828	AG	AA	AG	GG	AA	AA	AG	AG	AA	GG	1	40996892	Affx-93250375
AX-95916829	AA	TT	AA	AA	TT	TT	AT	AT	TT	AA	1	41026224	Affx-93258192
AX-95916830	TT	AA	TT	TT	AA	AA	AT	AT	TT	TT	1	38485838	Affx-93211960
AX-95916831	CC	CC	CC	CC	CC	CC	CC	CC	CC	CC	1	34979924	Affx-93237665
AX-95916832	CC	TT	CC	CC	CC	CC	CC	CC	CC	CC	1	28985322	Affx-93252889
AX-95916833	AG	AA	AG	AG	AG	AG	AG	AG	AG	AG	1	9704898	Affx-93218002
AX-95916834	TT	TT	TT	TT	TT	TT	TT	TT	TT	TT	1	24209364	Affx-93226044
AX-95916835	TT	TT	TT	TT	TT	TT	TT	TT	TT	TT	1	27507415	Affx-93253971
AX-95916836	TT	GG	TT	TT	TT	TT	TT	TT	TT	TT	1	20678445	Affx-93219336
AX-95916837	GG	AA	GG	GG	GG	GG	GG	GG	GG	GG	1	3346395	Affx-93256118
AX-95916838	GG	AA	GG	GG	GG	GG	GG	GG	GG	GG	1	3345105	Affx-93225477
AX-95916839	AA	AA	AG	AA	GG	GG	AG	AG	GG	AA	1	42024557	Affx-93253406
AX-95916840	AA	GG	AA	AA	AA	AA	AA	AA	AA	AA	1	23334835	Affx-93250824
AX-95916841	CC	TT	CC	CC	CC	CC	CC	CC	CC	CC	1	22695008	Affx-93221824
AX-95916842	CC	CC	CC	CC	CC	CC	CC	CC	CC	CC	1	37984828	Affx-93244428
AX-95916843	AA	AA	AA	AA	AA	AA	AA	AA	AA	AA	1	35327918	Affx-93252313
AX-95916844	AA	GG	AA	AA	AA	AA	AA	AA	AA	AA	1	11790551	Affx-93238990
AX-95916845	GG	GG	GG	GG	GG	GG	GG	GG	GG	GG	1	38392361	Affx-93220886
AX-95916846	TT	CC	TT	TT	CC	CC	TC	TC	CC	TT	1	39565677	Affx-93244208
AX-95916847	TT	TT	TT	TT	TT	TT	TT	TT	TT	TT	1	41190721	Affx-93223962
AX-95916848	AA	AA	AA	AA	AA	AA	AA	AA	AA	AA	1	258808	Affx-93243819
AX-95916849	GG	GG	GG	GG	GG	GG	GG	GG	GG	GG	1	6664885	Affx-93247781
AX-95916850	TT	TT	TT	TT	TT	TT	TT	TT	TT	TT	1	42945467	Affx-93245803
AX-95916851	AA	AA	AA	AA	AA	AA	AA	AA	AA	AA	1	23664194	Affx-93260594
AX-95916852	AT	AA	AA	AA	AT	AT	AT	AT	AA	AT	1	21561144	Affx-93245645
AX-95916853	TT	TT	TT	TT	TT	TT	TT	TT	TT	TT	1	29810782	Affx-93214204
AX-95916854	CC	GG	CC	CC	CC	CC	CC	CC	CC	CC	1	29018176	Affx-93228587
AX-95916855	TT	CC	TT	TT	TT	TT	TT	TT	TT	TT	1	4141880	Affx-93234433
AX-95916856	TT	TT	TT	TT	TT	TT	TT	TT	TT	TT	1	25796294	Affx-93247473
AX-95916857	CC	TT	CC	CC	CC	CC	CC	CC	CC	CC	1	28591438	Affx-93233617
AX-95916858	AA	TT	AA	AA	AA	AA	AA	AA	AA	AA	1	29251376	Affx-93259645
AX-95916859	TT	TT	TT	TT	TT	TT	TT	TT	TT	TT	1	860976	Affx-93217306
AX-95916860	AA	AA	AA	AA	AA	AA	AA	AA	AA	AA	1	27431442	Affx-93257694
AX-95916861	CC	AA	CC	CC	AA	AA	AC	AC	AA	CC	1	41114658	Affx-93245911
AX-95916862	CC	CC	CC	CC	CC	CC	CC	CC	CC	CC	1	39905332	Affx-93219155
AX-95916863	CC	CC	CC	CC	CC	CC	CC	CC	CC	CC	1	5434568	Affx-93232011
AX-95916864	AA	AA	AA	AA	GG	AG	AG	GG	AA	AA	1	34974239	Affx-93256642
AX-95916865	AA	GG	AA	AA	AA	AA	AA	AA	AA	AA	1	32320589	Affx-93222361
AX-95916866	CC	CC	CC	CC	CC	CC	CC	CC	CC	CC	1	3709811	Affx-93217368
AX-95916867	GG	GG	GG	GG	GG	GG	GG	GG	GG	GG	1	33090040	Affx-93239335
AX-95916868	TT	TT	TT	TT	CC	CC	TT	TT	CC	TT	1	42024620	Affx-93246593
AX-95916869	CC	CC	CC	CC	CC	CC	CC	CC	CC	CC	1	9169692	Affx-93252312
AX-95916870	TT	TT	TT	TT	TT	TT	TT	TT	TT	TT	1	33330796	Affx-93245884
AX-95916871	AA	AA	AA	AA	AA	AA	AA	AA	AA	AA	1	24176761	Affx-93242670
AX-95916872	GG	AA	GG	GG	AG	AG	GG	AG	AA	AA	1	43167557	Affx-93241617
AX-95916873	TT	TT	TT	TT	TT	TT	TT	TT	TT	TT	1	15338767	Affx-93259939
AX-95916874	CC	CC	CC	AC	CC	AC	AC	CC	AC	AA	1	32467437	Affx-93256204
AX-95916875	CC	CC	CC	CC	CC	CC	CC	CC	CC	CC	1	39621899	Affx-93212051
AX-95916876	GG	CC	GG	GG	GG	GG	GG	GG	GG	GG	1	12225085	Affx-93222154
AX-95916877	AA	AA	AA	AA	AA	AA	AA	AA	AA	AA	1	38222778	Affx-93215790
AX-95916878	CC	CC	CC	CC	CC	CC	CC	CC	CC	CC	1	12223215	Affx-93252598
AX-95916879	GG	GG	GG	GG	AA	AA	AG	AA	GG	GG	1	35426315	Affx-93221762
AX-95916880	AA	TT	AA	AA	AA	AA	AA	AA	AA	AA	1	9368795	Affx-93212300
AX-95916881	GG	GG	GG	GG	GG	GG	GG	GG	GG	GG	1	23096293	Affx-93226216
AX-95916882	TT	TT	TT	TT	TT	TT	TT	TT	TT	TT	1	42206087	Affx-93232101
AX-95916883	AA	GG	AA	AA	AA	AA	AA	AA	AA	AA	1	35280811	Affx-93260483
AX-95916884	GG	GG	GG	GG	GG	GG	GG	GG	GG	GG	1	5891190	Affx-93243084
AX-95916885	CC	CC	CC	CC	CC	CC	CC	CC	CC	CC	1	2583209	Affx-93242199
AX-95916886	AA	GG	AA	AA	AA	AA	AA	AA	AA	AA	1	22918558	Affx-93226180
AX-95916887	TT	TT	TT	TT	TT	TT	TT	TT	TT	TT	1	4271375	Affx-93216349
AX-95916888	GG	CC	GG	GG	GG	GG	GG	GG	GG	GG	1	28467230	Affx-93253213
AX-95916889	GG	GG	GG	GG	GG	GG	GG	GG	GG	GG	1	33109282	Affx-93222326
AX-95916890	AA	AA	AA	AA	AA	AA	AA	AA	AA	AA	1	40783020	Affx-93229607
AX-95916891	GG	AA	GG	GG	GG	GG	GG	GG	GG	GG	1	22822603	Affx-93235061
AX-95916892	AA	AA	AA	AA	AA	AA	AA	AA	AA	AA	1	374045	Affx-93231259
AX-95916893	GG	GG	GG	GG	AA	AA	AG	AG	AA	GG	1	41193703	Affx-93224996
AX-95916894	TT	CC	TT	TT	CC	CC	TC	TC	CC	TT	1	40261184	Affx-93254580
AX-95916895	AA	GG	AA	AA	AA	AA	AA	AA	AA	AA	1	43022449	Affx-93244572
AX-95916896	TT	TT	TT	TT	TT	TT	TT	TT	TT	TT	1	8424272	Affx-93230989
AX-95916897	AA	AA	AA	AA	AA	AA	AA	AA	AA	AA	1	39691815	Affx-93259773
AX-95916898	GG	GG	GG	AA	AA	AA	AA	AA	AA	AA	1	13276530	Affx-93235602
AX-95916899	AA	AA	AA	AA	GG	GG	AG	AG	AA	AA	1	37517335	Affx-93247734
AX-95916900	TT	TT	TT	TT	TT	TT	TT	TT	TT	TT	1	7681303	Affx-93252431
AX-95916901	TT	TT	TT	TT	CC	CC	TC	TC	CC	TT	1	42021625	Affx-93235577
AX-95916902	CC	AA	CC	CC	CC	CC	CC	CC	CC	CC	1	24707720	Affx-93217297
AX-95916903	CC	TT	CC	CC	CC	CC	CC	CC	CC	CC	1	23523718	Affx-93215517
AX-95916904	GG	AA	GG	GG	AA	AA	AG	AG	AA	GG	1	39815687	Affx-93211936
AX-95916905	TT	TT	TT	TT	TT	TT	TT	TT	TT	TT	1	32403282	Affx-93234364
AX-95916906	GG	AA	GG	GG	GG	GG	GG	GG	GG	GG	1	23405299	Affx-93217195
AX-95916907	AA	GG	AA	AA	AA	AA	AA	AA	AA	AA	1	5424664	Affx-93224516
AX-95916908	CC	CC	CC	CC	CC	CC	CC	CC	CC	CC	1	40550254	Affx-93229975
AX-95916909	GG	AA	GG	GG	AA	AA	AG	AG	GG	GG	1	38633538	Affx-93215635
AX-95916910	CG	GG	CG	CC	CC	CC	CC	CC	CC	CC	1	12322478	Affx-93213366
AX-95916911	GG	GG	GG	GG	GG	GG	GG	GG	GG	GG	1	203774	Affx-93256146
AX-95916912	TT	TT	TT	TT	TT	TT	TT	TT	TT	TT	1	42497910	Affx-93230920
AX-95916913	CC	CC	CC	CC	CC	CC	CC	CC	CC	CC	1	346047	Affx-93244300
AX-95916914	CC	CC	CC	CC	CC	CC	CC	CC	CC	CC	1	3096383	Affx-93214005
AX-95916915	TT	TT	TT	TT	TT	TT	TT	TT	TT	TT	1	31085463	Affx-93260289
AX-95916916	CC	CC	CC	CC	TT	TT	TC	TC	TT	CC	1	42109565	Affx-93260193
AX-95916917	TT	TT	TT	TT	TT	TT	TT	TT	TT	TT	1	34630562	Affx-93256606
AX-95916918	GG	GG	GG	GG	GG	GG	GG	GG	GG	GG	1	22918771	Affx-93221279
AX-95916919	CC	TT	CC	CC	CC	CC	CC	CC	CC	CC	1	5426846	Affx-93260443
AX-95916920	AA	AA	AA	AA	AA	AA	AA	AA	AA	AA	1	28902352	Affx-93223295
AX-95916921	GG	GG	GG	GG	GG	GG	GG	GG	GG	GG	1	5215376	Affx-93234523
AX-95916922	AA	AT	AA	AA	AA	AA	AA	AA	AA	AA	1	38865687	Affx-93240469
AX-95916923	TT	GG	TT	TT	GG	GG	TT	TT	GG	TT	1	40246240	Affx-93215278
AX-95916924	CC	CC	CC	CC	CC	CC	CC	CC	CC	CC	1	40249549	Affx-93237464
AX-95916925	AA	CC	AA	AA	AA	AA	AA	AA	AA	AA	1	11889470	Affx-93243655
AX-95916926	CC	TT	CC	CC	CC	CC	CC	CC	CC	CC	1	28315323	Affx-93239660
AX-95916927	AA	GG	AA	AA	AA	AA	AA	AA	AA	AA	1	19510314	Affx-93214255
AX-95916928	TT	CC	TT	TT	TT	TT	TT	TT	TT	TT	1	2401315	Affx-93247516
AX-95916929	CC	CC	CC	CC	CC	CC	CC	CC	CC	CC	1	37447642	Affx-93259913
AX-95916930	AA	TT	AA	AA	AA	AA	AA	AA	AA	AA	1	9881267	Affx-93229013
AX-95916931	TC	CC	TC	TT	TT	TT	TT	TT	TT	TT	1	1007312	Affx-93247750
AX-95916932	CC	CC	CC	CC	CC	CC	CC	CC	CC	CC	1	26944400	Affx-93223598
AX-95916933	TT	CC	TT	TT	CC	CC	TC	TC	CC	TT	1	39592722	Affx-93256715
AX-95916934	CC	CC	CC	CC	CC	CC	CC	CC	CC	CC	1	583719	Affx-93257567
AX-95916935	TT	CC	TT	TT	CC	TC	TT	CC	TT	TT	1	34847220	Affx-93243733
AX-95916936	GG	GG	GG	GG	AA	AA	AG	AA	GG	GG	1	35659608	Affx-93241830
AX-95916937	AA	GG	AA	AA	AA	AA	AA	AA	AA	AA	1	22228095	Affx-93257559
AX-95916938	CC	CC	CC	CC	CC	CC	CC	CC	CC	CC	1	33259351	Affx-93240970
AX-95916939	GG	GG	GG	GG	GG	GG	GG	GG	GG	GG	1	36451840	Affx-93250565
AX-95916940	AA	AA	AA	AA	CC	CC	AC	AC	AA	AA	1	37958838	Affx-93249461
AX-95916941	GG	GG	GG	GG	GG	GG	GG	GG	GG	GG	1	37522304	Affx-93227677
AX-95916942	CC	TT	CC	CC	CC	CC	CC	CC	CC	CC	1	30093432	Affx-93220658
AX-95916943	GG	AA	GG	GG	GG	GG	GG	GG	GG	GG	1	24598779	Affx-93244442
AX-95916944	AA	AA	AA	AA	AA	AA	AA	AA	AA	AA	1	43303235	Affx-93247404
AX-95916945	AA	GG	AA	AA	AA	AA	AA	AA	AA	AA	1	8694310	Affx-93226081
AX-95916946	AA	TT	AA	AA	AA	AA	AA	AA	AA	AA	1	7577440	Affx-93245210
AX-95916947	GG	AA	GG	GG	AG	AG	GG	AG	AA	AA	1	43018795	Affx-93235668
AX-95916948	CC	CC	CC	TC	CC	TC	TC	CC	CC	TC	1	32405309	Affx-93237273
AX-95916949	GG	AA	GG	GG	GG	GG	GG	GG	GG	GG	1	7442528	Affx-93232946
AX-95916950	CC	CC	CC	CC	CC	CC	CC	CC	CC	CC	1	38485941	Affx-93232163
AX-95916951	CC	CC	CC	CC	CC	CC	CC	CC	CC	CC	1	27430968	Affx-93250391
AX-95916952	TT	TT	TT	TT	TT	TT	TT	TT	TT	TT	1	36984962	Affx-93226423
AX-95916953	TT	AA	TT	TT	TT	TT	TT	TT	TT	TT	1	30278332	Affx-93242611
AX-95916954	CC	CC	CC	CC	CC	CC	CC	CC	CC	CC	1	38376289	Affx-93233882
AX-95916955	AA	GG	AA	AA	AA	AA	AA	AA	AA	AA	1	9066472	Affx-93226559
AX-95916956	TT	CC	TT	TT	TT	TT	TT	TT	TT	TT	1	7353128	Affx-93231450
AX-95916957	AC	CC	AC	CC	CC	CC	CC	CC	CC	CC	1	2071700	Affx-93223495
AX-95916958	AA	AA	AA	AA	AA	AA	AA	AA	AA	AA	1	7044194	Affx-93216251
AX-95916959	GG	AA	GG	GG	GG	GG	GG	GG	GG	GG	1	32676906	Affx-93231090
AX-95916960	GG	GG	GG	GG	GG	GG	GG	GG	GG	GG	1	9668712	Affx-93258642
AX-95916961	AA	GG	AA	AA	AA	AA	AA	AA	AA	AA	1	5028910	Affx-93260091
AX-95916962	GG	AA	GG	GG	GG	GG	GG	GG	GG	GG	1	22823649	Affx-93259110
AX-95916963	CC	CC	CC	CC	CC	CC	CC	CC	CC	CC	1	11737538	Affx-93214067
AX-95916964	AA	GG	AA	AG	AA	AG	AG	AA	AG	GG	1	32138388	Affx-93213539
AX-95916965	AT	AA	AT	AT	AT	AT	AT	AT	AT	AT	1	23958793	Affx-93254664
AX-95916966	GG	TT	GG	GG	GG	GG	GG	GG	GG	GG	1	9737345	Affx-93241914
AX-95916967	TT	TT	TT	TT	TT	TT	TT	TT	TT	TT	1	1178131	Affx-93216053
AX-95916968	CC	TT	CC	CC	CC	CC	CC	CC	CC	CC	1	12575892	Affx-93257655
AX-95916969	CC	CC	CC	CC	CC	CC	CC	CC	CC	CC	1	8297177	Affx-93250633
AX-95916970	AA	GG	AA	AA	AA	AA	AA	AA	AA	AA	1	29208660	Affx-93240527
AX-95916971	GG	GG	GG	GG	GG	GG	GG	GG	GG	GG	1	42247247	Affx-93235750
AX-95916972	AA	AA	AA	AA	AA	AA	AA	AA	AA	AA	1	27347530	Affx-93239120
AX-95916973	TT	TT	TT	TT	TT	TT	TT	TT	TT	TT	1	12315325	Affx-93252386
AX-95916974	GG	GG	GG	GG	GG	GG	GG	GG	GG	GG	1	29519751	Affx-93244555
AX-95916975	GG	CG	GG	GG	GG	GG	GG	GG	GG	GG	1	861339	Affx-93229015
AX-95916976	CC	CC	CC	CC	CC	CC	CC	CC	CC	CC	1	32420319	Affx-93213600
AX-95916977	AA	GG	AA	AA	AA	AA	AA	AA	AA	AA	1	12575049	Affx-93221798
AX-95916978	AA	GG	AA	AA	AA	AA	AA	AA	AA	AA	1	261370	Affx-93253914
AX-95916979	TT	TT	TT	TT	TT	TT	TT	TT	TT	TT	1	22920034	Affx-93252716
AX-95916980	AA	AA	AA	AA	AA	AA	AA	AA	AA	AA	1	43525417	Affx-93239041
AX-95916981	TT	CC	TT	TC	TC	TC	TC	TC	TC	TC	1	2568025	Affx-93212163
AX-95916982	GG	GG	GG	GG	GG	GG	GG	GG	GG	GG	1	8403588	Affx-93223233
AX-95916983	TT	CC	TT	TT	TT	TT	TT	TT	TT	TT	1	14313587	Affx-93237811
AX-95916984	AA	AA	AA	AA	GG	GG	AA	AA	AA	AA	1	36986059	Affx-93247539
AX-95916985	CC	CC	CC	CC	CC	CC	CC	CC	CC	CC	1	21560111	Affx-93246090
AX-95916986	CC	TT	CC	CC	CC	CC	CC	CC	CC	CC	1	30828562	Affx-93253687
AX-95916987	TT	TT	TT	AT	TT	AT	AT	TT	AT	AA	1	32357447	Affx-93235379
AX-95916988	TT	CC	TT	TT	TT	TT	TT	TT	TT	TT	1	12654300	Affx-93231483
AX-95916989	CC	TT	CC	CC	CC	CC	CC	CC	CC	CC	1	2262105	Affx-93227333
AX-95916990	GG	GG	GG	GG	AA	AA	GG	AG	AA	GG	1	42198611	Affx-93239815
AX-95916991	AA	GG	AA	AA	AA	AA	AA	AA	AA	AA	1	3826669	Affx-93256341
AX-95916992	TT	TT	TT	TT	TT	TT	TT	TT	TT	TT	1	6444992	Affx-93247578
AX-95916993	CC	GG	CC	CC	CC	CC	CC	CC	CC	CC	1	30345334	Affx-93247243
AX-95916994	TT	TT	TT	TT	TT	TT	TT	TT	TT	TT	1	42598070	Affx-93223725
AX-95916995	TT	TT	TT	TT	TT	TT	TT	TT	TT	TT	1	28923839	Affx-93232187
AX-95916996	TT	TT	TT	TT	TT	TT	TT	TT	TT	TT	1	1167178	Affx-93221791
AX-95916997	AA	CC	AA	AA	AA	AA	AA	AA	AA	AA	1	18703148	Affx-93229860
AX-95916998	CC	CC	CC	CC	CC	CC	CC	CC	CC	CC	1	35038774	Affx-93226916
AX-95916999	CC	CC	CC	CC	CC	CC	CC	CC	CC	CC	1	27032097	Affx-93255741
AX-95917000	CC	CC	CC	CC	CC	CC	CC	CC	CC	CC	1	28596457	Affx-93217462
AX-95917001	CC	TT	CC	CC	CC	CC	CC	CC	CC	CC	1	27216104	Affx-93213590
AX-95917002	TT	CC	TT	TT	TT	TT	TT	TT	TT	TT	1	24598996	Affx-93221261
AX-95917003	TT	TT	TT	TT	TC	TC	TT	TC	CC	CC	1	42946992	Affx-93219620
AX-95917004	TT	TT	TT	TT	TT	TT	TT	TT	TT	TT	1	3056487	Affx-93259763
AX-95917005	GG	GG	GG	GG	GG	GG	GG	GG	GG	GG	1	25273551	Affx-93235898
AX-95917006	AA	AG	AA	AA	AA	AA	AA	AA	AA	AA	1	31107532	Affx-93249801
AX-95917007	TT	CC	TT	TT	TT	TT	TT	TT	TT	TT	1	12708473	Affx-93225205
AX-95917008	CC	TT	CC	CC	CC	CC	CC	CC	CC	CC	1	3325768	Affx-93251876
AX-95917009	GG	AA	GG	GG	AA	AA	GG	AG	GG	GG	1	38784492	Affx-93251706
AX-95917010	AA	GG	AA	AA	AA	AA	AA	AA	AA	AA	1	23052001	Affx-93219339
AX-95917011	CC	CC	CC	CC	CC	CC	CC	CC	CC	CC	1	8401973	Affx-93224515
AX-95917012	AA	AT	AA	AA	AA	AA	AA	AA	AA	AA	1	32628586	Affx-93214826
AX-95917013	CC	CC	CC	CC	CC	CC	CC	CC	CC	CC	1	33168706	Affx-93235910
AX-95917014	TT	TT	TT	TT	TT	TT	TT	TT	TT	TT	1	1765699	Affx-93243835
AX-95917015	CC	CC	CC	CC	CC	CC	CC	CC	CC	CC	1	7347857	Affx-93244494
AX-95917016	GG	TT	GG	GG	GG	GG	GG	GG	GG	GG	1	28644075	Affx-93240244
AX-95917017	GG	GG	GG	GG	GG	GG	GG	GG	GG	GG	1	30325147	Affx-93258431
AX-95917018	AA	AA	AA	AA	AA	AA	AA	AA	AA	AA	1	8893283	Affx-93254272
AX-95917019	GG	AA	GG	GG	GG	GG	GG	GG	GG	GG	1	29815393	Affx-93232959
AX-95917020	AA	GG	AA	AA	AA	AA	AA	AA	AA	AA	1	12655236	Affx-93220413
AX-95917021	TT	TT	TT	TT	TT	TT	TT	TT	TT	TT	1	32988384	Affx-93225028
AX-95917022	AA	AA	AA	AA	AA	AA	AA	AA	AA	AA	1	43165157	Affx-93242638
AX-95917023	GG	AA	GG	GG	GG	GG	GG	GG	GG	GG	1	22452068	Affx-93214558
AX-95917024	GG	GG	GG	GG	GG	GG	GG	GG	GG	GG	1	32753715	Affx-93227425
AX-95917025	GG	GG	GG	GG	AA	AG	AG	AA	AA	GG	1	33382294	Affx-93244480
AX-95917026	AA	AA	AA	AA	AA	AA	AA	AA	AA	AA	1	10800648	Affx-93229326
AX-95917027	AT	TT	AT	AT	AT	AT	AT	AT	AT	AT	1	11958143	Affx-93220440
AX-95917028	TT	TT	TT	TT	CC	TC	TC	CC	TT	TT	1	35325783	Affx-93227952
AX-95917029	TT	TT	TT	TT	TT	TT	TT	TT	TT	TT	1	26957844	Affx-93241730
AX-95917030	GG	GG	GG	GG	AA	AA	AG	AG	GG	GG	1	36986338	Affx-93211887
AX-95917031	CC	TT	CC	CC	CC	CC	CC	CC	CC	CC	1	32387626	Affx-93229178
AX-95917032	CC	CC	CC	CC	CC	CC	CC	CC	CC	CC	1	8368985	Affx-93216240
AX-95917033	CC	TT	CC	TT	TT	TT	TT	TT	TT	TT	1	40548448	Affx-93261053
AX-95917034	TT	TT	TT	TT	CC	TC	TC	CC	TT	TT	1	34467989	Affx-93251858
AX-95917035	AA	TT	AA	AA	AA	AA	AA	AA	AA	AA	1	3355401	Affx-93215831
AX-95917036	AA	AA	AA	AA	GG	GG	AG	AG	GG	AA	1	41243209	Affx-93257613
AX-95917037	GG	GG	GG	GG	GG	GG	GG	GG	GG	GG	1	42548531	Affx-93229481
AX-95917038	CC	TT	CC	CC	CC	CC	CC	CC	CC	CC	1	3325467	Affx-93217810
AX-95917039	AA	AA	AA	AA	GG	GG	AG	GG	AA	AA	1	35552451	Affx-93225343
AX-95917040	GG	AA	GG	GG	GG	GG	GG	GG	GG	GG	1	11022843	Affx-93228701
AX-95917041	AA	GG	AA	AA	GG	GG	AG	AG	GG	AA	1	41110553	Affx-93223592
AX-95917042	CC	CC	CC	CC	CC	CC	CC	CC	CC	CC	1	41312526	Affx-93255175
AX-95917043	AA	AA	AA	AA	TT	AT	AT	TT	AT	AA	1	33741155	Affx-93211973
AX-95917044	TT	TG	TT	TT	TT	TT	TT	TT	TT	TT	1	6906768	Affx-93241823
AX-95917045	TT	CC	TT	TT	CC	CC	TC	TC	CC	TT	1	40787390	Affx-93215038
AX-95917046	AA	TT	AA	AA	AA	AA	AA	AA	AA	AA	1	28289532	Affx-93228877
AX-95917047	AG	AA	AG	GG	GG	GG	GG	GG	GG	GG	1	24483395	Affx-93217595
AX-95917048	TT	TT	TT	TT	TT	TT	TT	TT	TT	TT	1	26781351	Affx-93246068
AX-95917049	GG	GG	GG	GG	GG	GG	GG	GG	GG	GG	1	32698464	Affx-93251955
AX-95917050	GG	GG	GG	GG	GG	GG	GG	GG	GG	GG	1	38946082	Affx-93242292
AX-95917051	CC	CC	CC	CC	CC	CC	CC	CC	CC	CC	1	21467810	Affx-93253897
AX-95917052	TT	TT	TT	TT	TT	TT	TT	TT	TT	TT	1	21048968	Affx-93221671
AX-95917053	TT	CC	TT	TT	TT	TT	TT	TT	TT	TT	1	18372598	Affx-93248971
AX-95917054	CC	CC	CC	CC	CC	CC	CC	CC	CC	CC	1	9882308	Affx-93236021
AX-95917055	CC	CC	CC	CC	CC	CC	CC	CC	CC	CC	1	14337947	Affx-93222071
AX-95917056	AA	CC	AA	AA	AA	AA	AA	AA	AA	AA	1	10967631	Affx-93234987
AX-95917057	TT	CC	TT	TT	TT	TT	TT	TT	TT	TT	1	43018602	Affx-93241816
AX-95917058	AA	AA	AA	AA	AA	AA	AA	AA	AA	AA	1	5792842	Affx-93257176
AX-95917059	TT	AA	TT	TT	TT	TT	TT	TT	TT	TT	1	3344227	Affx-93234098
AX-95917060	TT	TT	TT	TT	TT	TT	TT	TT	TT	TT	1	42562160	Affx-93213877
AX-95917061	CC	CC	CC	CC	CC	CC	CC	CC	CC	CC	1	3038926	Affx-93241078
AX-95917062	AA	AA	AA	AA	AA	AA	AA	AA	AA	AA	1	18373851	Affx-93254883
AX-95917063	AA	AA	AA	AA	AG	GG	AA	AG	GG	GG	1	43304619	Affx-93246275
AX-95917064	AG	AG	AG	AG	AG	AG	AG	AG	AG	AG	1	32840628	Affx-93243334
AX-95917065	AA	TT	AA	AA	AA	AA	AA	AA	AA	AA	1	27415361	Affx-93241478
AX-95917066	TT	CC	TT	TT	CC	CC	TC	TC	TT	TT	1	36464144	Affx-93222742
AX-95917067	GG	GG	GG	GG	GG	GG	GG	GG	GG	GG	1	6446639	Affx-93254343
AX-95917068	CC	CC	CC	CC	CC	CC	CC	CC	CC	CC	1	6004871	Affx-93214156
AX-95917069	TT	GG	TT	TT	TT	TT	TT	TT	TT	TT	1	28384115	Affx-93225085
AX-95917070	AA	AA	AA	AA	GG	GG	AG	GG	AA	AA	1	35425517	Affx-93250555
AX-95917071	TT	CC	TT	TT	TC	CC	TT	TC	CC	TT	1	42659640	Affx-93255411
AX-95917072	TT	TT	TT	TT	TT	TT	TT	TT	TT	TT	1	32769062	Affx-93230159
AX-95917073	TT	TT	TT	TT	TT	TT	TT	TT	TT	TT	1	32989863	Affx-93216999
AX-95917074	CC	CC	CC	CC	CC	CC	CC	CC	CC	CC	1	24188544	Affx-93228502
AX-95917075	TT	GG	TT	TT	GG	GG	TT	TG	GG	TT	1	40140167	Affx-93231550
AX-95917076	TT	TT	TT	TT	TT	TT	TT	TT	TT	TT	1	42300243	Affx-93239426
AX-95917077	AA	AA	AA	AA	AA	AA	AA	AA	AA	AA	1	5813239	Affx-93215847
AX-95917078	AA	AA	AA	AA	AA	AA	AA	AA	AA	AA	1	24176994	Affx-93254286
AX-95917079	CC	CC	CC	CC	CC	CC	CC	CC	CC	CC	1	40023682	Affx-93243092
AX-95917080	CC	TT	CC	CC	CC	CC	CC	CC	CC	CC	1	4580655	Affx-93260630
AX-95917081	GG	GG	GG	GG	GG	GG	GG	GG	GG	GG	1	7085462	Affx-93227150
AX-95917082	GG	GG	GG	GG	GG	GG	GG	GG	GG	GG	1	31851970	Affx-93229207
AX-95917083	CC	AA	CC	CC	CC	CC	CC	CC	CC	CC	1	27426884	Affx-93255644
AX-95917084	TT	AA	TT	TT	TT	TT	TT	TT	TT	TT	1	32654620	Affx-93236353
AX-95917085	TT	TT	TT	TT	CC	CC	TC	TC	CC	TT	1	42110433	Affx-93225711
AX-95917086	AA	AA	AA	AA	GG	AG	AG	GG	AA	AA	1	35034578	Affx-93259235
AX-95917088	AA	AG	AA	AA	AA	AA	AA	AA	AA	AA	1	3326258	Affx-93225430
AX-95917089	AA	AA	AA	AA	AG	AG	AA	AG	GG	GG	1	42947764	Affx-93237256
AX-95917090	AG	GG	AG	AA	AA	AA	AA	AA	AA	AA	1	2570676	Affx-93224065
AX-95917091	GG	GG	GG	GG	GG	GG	GG	GG	GG	GG	1	33335769	Affx-93226610
AX-95917092	CC	CC	CC	CC	CC	CC	CC	CC	CC	CC	1	22922226	Affx-93225759
AX-95917093	TT	CC	TT	TT	TT	TT	TT	TT	TT	TT	1	27631985	Affx-93255884
AX-95917094	GG	AA	GG	GG	GG	GG	GG	GG	GG	GG	1	20824464	Affx-93215989
AX-95917095	AA	GG	AA	AA	AA	AA	AA	AA	AA	AA	1	22666084	Affx-93230883
AX-95917096	CC	TT	CC	CC	CC	CC	CC	CC	CC	CC	1	261599	Affx-93211400
AX-95917097	CC	TT	CC	CC	CC	CC	CC	CC	CC	CC	1	3504268	Affx-93252081
AX-95917098	AA	AA	AA	AA	GG	GG	AG	GG	AA	AA	1	36251490	Affx-93259271
AX-95917099	AG	GG	AG	GG	GG	GG	GG	GG	GG	GG	1	42654326	Affx-93232442
AX-95917100	AA	GG	AA	AA	AA	AA	AA	AA	AA	AA	1	28697779	Affx-93257830
AX-95917101	AA	GG	AA	AA	AA	AA	AA	AA	AA	AA	1	6899628	Affx-93216577
AX-95917102	GG	GG	GG	GG	GG	GG	GG	GG	GG	GG	1	32198314	Affx-93224024
AX-95917103	GG	CC	GG	GG	GG	GG	GG	GG	GG	GG	1	30867599	Affx-93237560
AX-95917104	GG	GG	GG	GG	GG	GG	GG	GG	GG	GG	1	7097737	Affx-93238264
AX-95917105	CC	CC	CC	CC	CC	CC	CC	CC	CC	CC	1	24142680	Affx-93231401
AX-95917106	AA	AA	AA	AA	AA	AA	AA	AA	AA	AA	1	33101728	Affx-93214925
AX-95917107	GG	GG	GG	GG	GG	GG	GG	GG	GG	GG	1	9882262	Affx-93212516
AX-95917108	GG	AA	GG	GG	GG	GG	GG	GG	GG	GG	1	23048799	Affx-93231485
AX-95917109	CC	TT	CC	CC	CC	CC	CC	CC	CC	CC	1	29213230	Affx-93245818
AX-95917110	AA	GG	AA	AA	GG	AG	AG	GG	AA	AA	1	34605441	Affx-93254832
AX-95917111	CC	TC	CC	CC	CC	CC	CC	CC	CC	CC	1	39358978	Affx-93255782
AX-95917112	AA	GG	AA	AA	GG	GG	AG	AG	GG	AA	1	39696330	Affx-93238108
AX-95917113	GG	AA	GG	GG	GG	GG	GG	GG	GG	GG	1	7442793	Affx-93216901
AX-95917114	AA	AA	AA	AA	AA	AA	AA	AA	AA	AA	1	43306113	Affx-93229159
AX-95917115	AA	AA	AA	AA	AA	AA	AA	AA	AA	AA	1	11262003	Affx-93244460
AX-95917116	AA	GG	AA	AA	AA	AA	AA	AA	AA	AA	1	23534488	Affx-93245843
AX-95917117	AA	AA	AA	AA	CC	CC	AA	AC	AA	AA	1	38174347	Affx-93221891
AX-95917118	CC	CC	CC	CC	CC	CC	CC	CC	CC	CC	1	42022985	Affx-93253343
AX-95917119	GG	GG	GG	GG	GG	GG	GG	GG	GG	GG	1	5564246	Affx-93218090
AX-95917120	CC	CC	CC	CC	CC	CC	CC	CC	CC	CC	1	8957354	Affx-93224742
AX-95917121	TT	AA	TT	TT	TT	TT	TT	TT	TT	TT	1	32309016	Affx-93255196
AX-95917122	AA	AA	AA	AA	AA	AA	AA	AA	AA	AA	1	7040805	Affx-93227261
AX-95917123	GG	TT	GG	GG	GG	GG	GG	GG	GG	GG	1	21315948	Affx-93220035
AX-95917124	CC	CC	CC	CC	CC	CC	CC	CC	CC	CC	1	22025809	Affx-93222327
AX-95917125	TT	TT	TT	TT	TT	TT	TT	TT	TT	TT	1	25748363	Affx-93226972
AX-95917126	GG	GG	GG	GG	GG	GG	GG	GG	GG	GG	1	39393738	Affx-93227286
AX-95917127	AA	GG	AA	AA	GG	GG	AG	AG	GG	AA	1	40939419	Affx-93236530
AX-95917128	CC	TT	CC	CC	CC	CC	CC	CC	CC	CC	1	7265681	Affx-93226115
AX-95917129	AG	AA	AG	GG	AG	GG	GG	AG	GG	GG	1	32298969	Affx-93227451
AX-95917130	AA	GG	AA	AA	GG	AG	AG	GG	AA	AA	1	35016533	Affx-93241449
AX-95917131	AA	AA	AA	AA	AA	AA	AA	AA	AA	AA	1	43530738	Affx-93251149
AX-95917132	GG	GG	GG	GG	GG	GG	GG	GG	GG	GG	1	209295	Affx-93251703
AX-95917133	GG	TG	GG	GG	GG	GG	GG	GG	GG	GG	1	5216652	Affx-93232692
AX-95917134	AA	GG	AA	AA	AA	AA	AA	AA	AA	AA	1	24696938	Affx-93234151
AX-95917135	TT	CC	TT	TT	TT	TT	TT	TT	TT	TT	1	5432273	Affx-93259658
AX-95917136	TT	CC	TT	TT	TT	TT	TT	TT	TT	TT	1	9880765	Affx-93252306
AX-95917137	AA	GG	AA	AA	AA	AA	AA	AA	AA	AA	1	24597059	Affx-93237052
AX-95917138	TT	CC	TT	TT	CC	CC	TC	TC	CC	TT	1	40276135	Affx-93229385
AX-95917139	AA	AA	AA	AA	AA	AA	AA	AA	AA	AA	1	22884392	Affx-93218300
AX-95917140	AA	AA	AA	AA	AA	AA	AA	AA	AA	AA	1	24870223	Affx-93233830
AX-95917141	CC	TT	CC	CC	CC	CC	CC	CC	CC	CC	1	10653340	Affx-93254714
AX-95917142	AA	AA	AA	AA	AA	AA	AA	AA	AA	AA	1	42657808	Affx-93233499
AX-95917143	TT	CC	TT	TT	TT	TT	TT	TT	TT	TT	1	10314899	Affx-93253811
AX-95917144	GG	AA	GG	GG	GG	GG	GG	GG	GG	GG	1	12318894	Affx-93232324
AX-95917145	CC	CC	CC	CC	CC	CC	CC	CC	CC	CC	1	42921285	Affx-93256928
AX-95917146	CC	TT	CC	CC	CC	CC	CC	CC	CC	CC	1	3339242	Affx-93247944
AX-95917147	CC	TT	CC	CC	CC	CC	CC	CC	CC	CC	1	29222697	Affx-93247621
AX-95917148	AA	CC	AA	AA	AA	AA	AA	AA	AA	AA	1	7571276	Affx-93251903
AX-95917149	TT	CC	TT	TT	CC	TC	TC	CC	TT	TT	1	34981103	Affx-93244185
AX-95917150	AA	GG	AA	AA	AA	AA	AA	AA	GG	AG	1	43047939	Affx-93253131
AX-95917151	GG	GG	GG	GG	GG	GG	GG	GG	GG	GG	1	21557872	Affx-93229351
AX-95917152	CC	CC	CC	CC	CC	CC	CC	CC	CC	CC	1	26856246	Affx-93231952
AX-95917153	TT	CC	TT	TT	CC	CC	TC	TT	CC	TT	1	41026379	Affx-93258544
AX-95917154	TT	TT	TT	TT	TT	TT	TT	TT	TT	TT	1	36084348	Affx-93234608
AX-95917155	GG	AA	GG	GG	AA	AA	GG	GG	AA	GG	1	40516847	Affx-93239404
AX-95917156	CC	CC	CC	CC	CC	CC	CC	CC	CC	CC	1	5475737	Affx-93228285
AX-95917157	TT	AA	TT	TT	TT	TT	TT	TT	TT	TT	1	2052359	Affx-93253365
AX-95917158	TT	CC	TT	TT	CC	CC	TC	TC	TT	TT	1	38783491	Affx-93253818
AX-95917159	GG	GG	GG	GG	GG	GG	GG	GG	GG	GG	1	4423112	Affx-93223964
AX-95917160	GG	AA	GG	GG	AG	AA	GG	AG	AA	GG	1	42660731	Affx-93247887
AX-95917161	AA	GG	AA	AA	AA	AA	AA	AA	AA	AA	1	29810881	Affx-93233208
AX-95917162	CC	CC	CC	CC	CC	CC	CC	CC	CC	CC	1	33332845	Affx-93252506
AX-95917163	GG	GG	GG	GG	GG	GG	GG	GG	GG	GG	1	3330406	Affx-93245512
AX-95917164	AA	AA	AA	AA	AA	AA	AA	AA	AA	AA	1	31162969	Affx-93259125
AX-95917165	CC	CC	CC	CC	CC	CC	CC	CC	CC	CC	1	22228330	Affx-93245397
AX-95917166	GG	AA	GG	GG	GG	GG	GG	GG	GG	GG	1	11370949	Affx-93252873
AX-95917167	GG	AA	GG	GG	GG	GG	GG	GG	GG	GG	1	12575407	Affx-93218445
AX-95917168	TT	CC	TT	TT	TT	TT	TT	TT	TT	TT	1	7459287	Affx-93216996
AX-95917169	AA	GG	AA	AA	AA	AA	AA	AA	AA	AA	1	20612555	Affx-93239181
AX-95917170	TT	TT	TT	TT	TT	TT	TT	TT	TT	TT	1	1507752	Affx-93253158
AX-95917171	TT	GG	TT	TT	TT	TT	TT	TT	TT	TT	1	1842689	Affx-93224486
AX-95917172	TT	TT	TT	TT	TT	TT	TT	TT	TT	TT	1	7577023	Affx-93231148
AX-95917173	CC	AA	CC	CC	CC	CC	CC	CC	CC	CC	1	3825282	Affx-93244339
AX-95917174	AA	GG	AA	AA	AA	AA	AA	AA	AA	AA	1	28998995	Affx-93249053
AX-95917175	AA	AA	AA	AA	AA	AA	AA	AA	AA	AA	1	43053107	Affx-93228050
AX-95917176	AA	AA	AA	AA	AA	AA	AA	AA	AA	AA	1	24669023	Affx-93217950
AX-95917177	CC	AA	CC	CC	CC	CC	CC	CC	CC	CC	1	5028698	Affx-93216442
AX-95917178	CC	CC	CC	CC	CC	CC	CC	CC	CC	CC	1	38561457	Affx-93241999
AX-95917179	GG	GG	GG	GG	GG	GG	GG	GG	GG	GG	1	31198339	Affx-93236376
AX-95917180	AA	CC	AA	AA	AA	AA	AA	AA	AA	AA	1	30068223	Affx-93242940
AX-95917181	CC	CC	CC	CC	CC	CC	CC	CC	CC	CC	1	35361254	Affx-93253083
AX-95917182	TT	CC	TT	TT	TT	TT	TT	TT	TT	TT	1	30605828	Affx-93240042
AX-95917183	AA	AA	AA	AA	GG	AG	AG	GG	AA	AA	1	35007138	Affx-93243415
AX-95917184	GG	TT	GG	GG	GG	GG	GG	GG	GG	GG	1	14291748	Affx-93227656
AX-95917185	GG	CC	GG	GG	GG	GG	GG	GG	GG	GG	1	7440798	Affx-93218276
AX-95917186	AA	AA	AA	AA	AA	AA	AA	AA	AA	AA	1	28266195	Affx-93244798
AX-95917187	GG	GG	GG	GG	GG	GG	GG	GG	GG	GG	1	389472	Affx-93260172
AX-95917188	TG	TT	TG	TG	TG	TG	TG	TG	TG	TG	1	28699523	Affx-93237474
AX-95917189	GG	GG	GG	GG	GG	GG	GG	GG	GG	GG	1	28386157	Affx-93241854
AX-95917190	CC	CC	CC	CC	TT	TT	TC	TC	CC	CC	1	36933999	Affx-93256994
AX-95917191	CC	CC	CC	CC	CC	CC	CC	CC	CC	CC	1	6015926	Affx-93247579
AX-95917192	CC	TT	CC	CC	CC	CC	CC	CC	CC	CC	1	14295744	Affx-93233061
AX-95917193	CC	GG	CC	CC	CC	CC	CC	CC	CC	CC	1	29005324	Affx-93213035
AX-95917194	GG	GG	GG	GG	GG	GG	GG	GG	GG	GG	1	21398311	Affx-93255284
AX-95917195	AA	GG	AA	AA	AA	AA	AA	AA	AA	AA	1	35283444	Affx-93243940
AX-95917196	CC	CC	CC	CC	CC	CC	CC	CC	CC	CC	1	2376602	Affx-93239635
AX-95917197	TT	TT	TT	TT	TT	TT	TT	TT	TT	TT	1	9881090	Affx-93253905
AX-95917198	AA	GG	AA	AA	GG	GG	AG	AG	GG	AA	1	40220099	Affx-93236097
AX-95917199	AA	AA	AA	AA	AA	AA	AA	AA	AA	AA	1	5891410	Affx-93259893
AX-95917200	CC	CC	CC	CC	CC	CC	CC	CC	CC	CC	1	27304792	Affx-93243074
AX-95917201	GG	AA	AG	GG	GG	GG	GG	AG	GG	GG	1	30496006	Affx-93226932
AX-95917202	AA	CC	AA	AA	AA	AA	AA	AA	AA	AA	1	3362820	Affx-93240433
AX-95917203	TT	GG	TT	TT	TG	GG	TT	TT	GG	TT	1	42661407	Affx-93258925
AX-95917204	TT	TT	TT	TT	TT	TT	TT	TT	TT	TT	1	791885	Affx-93246894
AX-95917205	TT	TT	TT	TT	TT	TT	TT	TT	TT	TT	1	36469372	Affx-93237271
AX-95917206	AA	GG	AA	AA	AA	AA	AA	AA	AA	AA	1	3505025	Affx-93259480
AX-95917207	AA	TT	AA	AA	AA	AA	AA	AA	AA	AA	1	3345828	Affx-93230952
AX-95917208	CC	TT	CC	CC	CC	CC	CC	CC	CC	CC	1	30325462	Affx-93227348
AX-95917209	GG	GG	GG	GG	GG	GG	GG	GG	GG	GG	1	25464874	Affx-93254547
AX-95917210	CC	AC	CC	CC	CC	CC	CC	CC	CC	CC	1	30920565	Affx-93213388
AX-95917211	CC	TT	CC	CC	CC	CC	CC	CC	CC	CC	1	28867656	Affx-93230605
AX-95917212	TT	TT	TT	TT	TT	TT	TT	TT	TT	TT	1	32404819	Affx-93231583
AX-95917213	TT	TT	TT	TT	TT	TT	TT	TT	TT	TT	1	23909693	Affx-93227420
AX-95917214	GG	AA	GG	GG	GG	GG	GG	GG	GG	GG	1	4330548	Affx-93235609
AX-95917215	GG	TT	GG	GG	GG	GG	GG	GG	GG	GG	1	31400780	Affx-93223396
AX-95917216	GG	GG	GG	GG	GG	GG	GG	GG	GG	GG	1	28595067	Affx-93234075
AX-95917217	CC	CC	CC	CC	CC	CC	CC	CC	CC	CC	1	22886114	Affx-93254707
AX-95917218	CC	CC	CC	CC	CC	CC	CC	CC	CC	CC	1	42903169	Affx-93259577
AX-95917219	GG	GG	GG	GG	GG	GG	GG	GG	GG	GG	1	21469388	Affx-93253565
AX-95917220	AA	TT	AA	AA	AA	AA	AA	AA	AA	AA	1	28344561	Affx-93259042
AX-95917221	GG	TT	GG	GG	GG	GG	GG	GG	GG	GG	1	27215550	Affx-93247339
AX-95917222	CC	CC	CC	CC	CC	CC	CC	CC	CC	CC	1	41396657	Affx-93232045
AX-95917223	CC	CC	CC	CC	CC	CC	CC	CC	CC	CC	1	34467804	Affx-93241153
AX-95917224	AA	GG	AA	AA	GG	GG	AA	AG	AA	AA	1	39539623	Affx-93243335
AX-95917225	TT	TT	TT	TT	CC	CC	TC	CC	TT	TT	1	35390685	Affx-93211716
AX-95917226	TT	TC	TT	TT	TT	TC	TT	TT	TC	TT	1	42626035	Affx-93261059
AX-95917227	GG	GG	GG	GG	GG	GG	GG	GG	GG	GG	1	5761983	Affx-93242453
AX-95917228	GG	GG	GG	GG	GG	GG	GG	GG	GG	GG	1	37897490	Affx-93213332
AX-95917229	CC	CC	CC	CC	AA	AA	AC	AA	CC	CC	1	35638240	Affx-93215280
AX-95917230	TT	AA	TT	TT	TT	TT	TT	TT	TT	TT	1	3330211	Affx-93256281
AX-95917231	AA	GG	AA	AA	AA	AA	AA	AA	AA	AA	1	9670856	Affx-93244420
AX-95917232	TT	CC	TT	TT	TT	TT	TT	TT	TT	TT	1	31306173	Affx-93243597
AX-95917233	GG	AA	GG	GG	GG	GG	GG	GG	GG	GG	1	7850502	Affx-93219892
AX-95917234	AG	GG	AG	AG	AG	AG	AG	AG	AG	AG	1	7388690	Affx-93236503
AX-95917235	GG	GG	GG	GG	GG	GG	GG	GG	GG	GG	1	28495421	Affx-93215929
AX-95917236	CC	AA	CC	CC	CC	CC	CC	CC	CC	CC	1	11510318	Affx-93232391
AX-95917237	GG	GG	GG	GG	GG	GG	GG	GG	GG	GG	1	32943294	Affx-93251819
AX-95917238	AA	AA	AA	AA	GG	AG	AG	GG	AA	AA	1	35070606	Affx-93242755
AX-95917239	AA	AA	AA	AA	AA	AA	AA	AA	AA	AA	1	23069978	Affx-93226989
AX-95917240	AA	CC	AA	AA	AA	AA	AA	AA	AA	AA	1	12653290	Affx-93233721
AX-95917241	TT	TT	TT	TT	TT	TT	TT	TT	TT	TT	1	1671231	Affx-93225017
AX-95917242	GG	AA	GG	GG	GG	GG	GG	GG	GG	GG	1	30104592	Affx-93211767
AX-95917243	GG	GG	GG	GG	GG	GG	GG	GG	GG	GG	1	2704706	Affx-93257308
AX-95917244	AA	AA	AA	AA	AA	AA	AA	AA	AA	AA	1	21560072	Affx-93223287
AX-95917245	CC	CC	CC	CC	CC	CC	CC	CC	CC	CC	1	5793606	Affx-93221595
AX-95917246	GG	GG	GG	GG	GG	GG	GG	GG	GG	GG	1	23837269	Affx-93219473
AX-95917247	TT	TT	TT	TT	CC	TC	TC	CC	TT	TT	1	34631878	Affx-93251941
AX-95917248	CC	TT	CC	CC	CC	CC	CC	CC	CC	CC	1	31250298	Affx-93250972
AX-95917249	AA	CC	AA	AA	CC	CC	AC	AC	CC	AA	1	40566121	Affx-93213271
AX-95917250	AA	CC	AA	AA	AA	AA	AA	AA	AA	AA	1	28497845	Affx-93214414
AX-95917251	CC	CC	CC	CC	CC	CC	CC	CC	CC	CC	1	27693514	Affx-93232758
AX-95917252	AA	GG	AA	AA	AA	AA	AA	AA	AA	AA	1	28591793	Affx-93260224
AX-95917253	TT	AA	TT	TT	TT	TT	TT	TT	TT	TT	1	501091	Affx-93259914
AX-95917254	GG	GG	GG	GG	GG	GG	GG	GG	GG	GG	1	7855028	Affx-93216658
AX-95917255	GG	TT	GG	GG	GG	GG	GG	GG	GG	GG	1	4265207	Affx-93216332
AX-95917256	AA	TT	AA	AA	AA	AA	AA	AA	AA	AA	1	29811875	Affx-93247721
AX-95917257	CC	CC	CC	CC	CC	CC	CC	CC	CC	CC	1	38378880	Affx-93248842
AX-95917258	AA	AA	AA	AG	AA	AG	AG	AA	AG	GG	1	31907393	Affx-93224116
AX-95917259	GG	GG	GG	GG	GG	GG	GG	GG	GG	GG	1	7177749	Affx-93238061
AX-95917260	GG	GG	GG	GG	GG	GG	GG	GG	GG	GG	1	12104749	Affx-93214465
AX-95917261	CC	CC	CC	CC	CC	CC	CC	CC	CC	CC	1	24275733	Affx-93230752
AX-95917262	TT	TT	TT	TT	TT	TT	TT	TT	TT	TT	1	3425890	Affx-93240590
AX-95917263	GG	AA	GG	GG	GG	GG	GG	GG	GG	GG	1	13539159	Affx-93230457
AX-95917264	TT	CC	TT	TT	TT	TT	TT	TT	TT	TT	1	28410144	Affx-93211882
AX-95917265	CC	GG	CC	CC	CC	CC	CC	CC	CC	CC	1	4054240	Affx-93218296
AX-95917266	CC	CC	CC	CC	CC	CC	CC	CC	CC	CC	1	36998895	Affx-93242109
AX-95917267	CC	CC	CC	CC	CC	CC	CC	CC	CC	CC	1	34467755	Affx-93229382
AX-95917268	AA	AA	AA	AA	AA	AA	AA	AA	AA	AA	1	40057618	Affx-93252675
AX-95917269	CC	TT	CC	CC	TT	TT	TC	TC	CC	CC	1	38548321	Affx-93213488
AX-95917270	AA	AA	AA	AA	AA	AA	AA	AA	AA	AA	1	7098065	Affx-93218925
AX-95917271	GG	AA	GG	GG	AA	AA	AG	AG	AA	GG	1	40729308	Affx-93244649
AX-95917272	TT	TT	TT	TT	TT	TT	TT	TT	TT	TT	1	31441954	Affx-93229679
AX-95917273	AA	GG	AA	AA	AA	AA	AA	AA	AA	AA	1	25697476	Affx-93246110
AX-95917274	GG	GG	GG	GG	GG	GG	GG	GG	GG	GG	1	7267496	Affx-93246445
AX-95917275	TT	GG	TT	TT	TT	TT	TT	TT	TT	TT	1	4135036	Affx-93222619
AX-95917276	GG	GG	GG	GG	GG	GG	GG	GG	GG	GG	1	31661044	Affx-93237268
AX-95917277	GG	CC	GG	GG	GG	GG	GG	GG	GG	GG	1	9667701	Affx-93244327
AX-95917278	GG	AA	GG	GG	GG	GG	GG	GG	GG	GG	1	30586729	Affx-93223234
AX-95917279	GG	AA	GG	GG	GG	GG	GG	GG	GG	GG	1	7159942	Affx-93241542
AX-95917280	CC	CC	CC	CC	CC	CC	CC	CC	CC	CC	1	3660567	Affx-93252286
AX-95917281	CC	TT	CC	CC	CC	CC	CC	CC	CC	CC	1	10120405	Affx-93217346
AX-95917282	CC	TT	CC	CC	CC	CC	CC	CC	CC	CC	1	17342900	Affx-93219559
AX-95917283	TT	CC	TT	TT	TT	TT	TT	TT	TT	TT	1	4398725	Affx-93250762
AX-95917284	CC	CC	CC	CC	CC	CC	CC	CC	CC	CC	1	7493974	Affx-93223143
AX-95917285	AA	AA	AA	AA	GG	AG	AG	GG	AA	AA	1	34746989	Affx-93212119
AX-95917286	AA	GG	AA	AA	AG	AG	AA	AA	AG	AA	1	40684792	Affx-93252818
AX-95917287	GG	AG	GG	GG	GG	GG	GG	GG	GG	GG	1	346179	Affx-93252341
AX-95917288	TT	CC	TT	TT	CC	CC	TC	TC	TT	TT	1	38986270	Affx-93247280
AX-95917289	AA	GG	AA	AA	AA	AA	AA	AA	AA	AA	1	23570554	Affx-93249240
AX-95917290	GG	GG	GG	GG	GG	GG	GG	GG	GG	GG	1	3423258	Affx-93243191
AX-95917291	GG	AA	GG	GG	GG	GG	GG	GG	GG	GG	1	27457935	Affx-93244645
AX-95917292	CC	AA	CC	CC	CC	CC	CC	AC	CC	CC	1	32697565	Affx-93220786
AX-95917293	GG	AA	GG	GG	GG	GG	GG	GG	GG	GG	1	28266339	Affx-93225016
AX-95917294	GG	GG	GG	GG	GG	GG	GG	GG	GG	GG	1	1697102	Affx-93216223
AX-95917295	CC	CC	CC	CC	CC	CC	CC	CC	CC	CC	1	24283742	Affx-93224071
AX-95917296	CC	TT	CC	CC	CC	CC	CC	CC	CC	CC	1	25462741	Affx-93239291
AX-95917297	GG	AA	GG	GG	GG	GG	GG	GG	GG	GG	1	15747301	Affx-93238957
AX-95917298	GG	TT	GG	GG	GG	GG	GG	GG	GG	GG	1	16294410	Affx-93250076
AX-95917299	CC	TT	CC	CC	TT	TT	TC	TT	CC	CC	1	36251058	Affx-93215393
AX-95917300	TT	CC	TT	TT	TT	TT	TT	TT	TT	TT	1	23526520	Affx-93248079
AX-95917301	CC	CC	CC	CC	CC	CC	CC	CC	CC	CC	1	19000645	Affx-93243750
AX-95917302	AA	AA	AA	AA	AA	AA	AA	AA	AA	AA	1	37986546	Affx-93212111
AX-95917303	GG	AA	GG	GG	GG	GG	GG	GG	GG	GG	1	31104229	Affx-93253727
AX-95917304	CC	CC	CC	CC	CC	CC	CC	CC	CC	CC	1	38559445	Affx-93243660
AX-95917305	GG	TT	GG	GG	TT	TT	TG	TG	TT	GG	1	41149952	Affx-93231435
AX-95917306	CC	CC	CC	CC	CC	CC	CC	CC	CC	CC	1	33098383	Affx-93247051
AX-95917307	CC	CC	CC	CC	CC	CC	CC	CC	CC	CC	1	31167115	Affx-93223885
AX-95917308	TT	CC	TT	TT	TT	TT	TT	TT	TT	TT	1	43022018	Affx-93219123
AX-95917309	CC	CC	CC	CC	CC	CC	CC	CC	CC	CC	1	37369596	Affx-93246735
AX-95917310	AT	AA	AT	AT	AT	AT	AT	AT	AT	AT	1	31602463	Affx-93251073
AX-95917311	CC	TT	CC	CC	CC	CC	CC	CC	CC	CC	1	18998392	Affx-93237748
AX-95917312	GG	GG	GG	GG	GG	GG	GG	GG	GG	GG	1	5793572	Affx-93236651
AX-95917313	TT	TT	TT	TT	TT	TT	TT	TT	TT	TT	1	38355070	Affx-93230601
AX-95917314	GG	TT	GG	GG	GG	GG	GG	GG	GG	GG	1	28495564	Affx-93250326
AX-95917315	TT	CC	TT	TT	TT	TT	TT	TT	TT	TT	1	4233425	Affx-93222380
AX-95917316	GG	AA	GG	GG	GG	GG	GG	GG	GG	GG	1	19682615	Affx-93237628
AX-95917317	TT	TT	TT	TT	TT	TT	TT	TT	TT	TT	1	12688907	Affx-93255489
AX-95917318	CG	CC	CG	CC	CC	CC	CC	CC	CC	CC	1	42202617	Affx-93224267
AX-95917319	CC	AA	CC	CC	CC	CC	CC	CC	CC	CC	1	601035	Affx-93255746
AX-95917320	AA	TT	AA	AA	AA	AA	AA	AA	AA	AA	1	11788241	Affx-93240763
AX-95917321	TT	CC	TT	TT	TT	TT	TT	TT	TT	TT	1	5563377	Affx-93225548
AX-95917322	AA	GG	AA	AA	AA	AA	AA	AA	AA	AA	1	22307231	Affx-93248099
AX-95917323	TT	TT	TT	TT	TT	TT	TT	TT	TT	TT	1	14604247	Affx-93212537
AX-95917324	AA	AA	AA	AA	AA	AA	AA	AA	AA	AA	1	11795330	Affx-93220821
AX-95917325	AA	TT	AA	AA	AA	AA	AA	AA	AA	AA	1	7893215	Affx-93245511
AX-95917326	GG	AA	GG	GG	AA	AA	AG	AG	GG	GG	1	36451910	Affx-93249717
AX-95917327	TT	GG	TT	TT	TT	TT	TT	TT	TT	TT	1	2562143	Affx-93233455
AX-95917328	GG	GG	GG	GG	GG	GG	GG	GG	GG	GG	1	26932752	Affx-93233687
AX-95917329	GG	GG	GG	AG	GG	AG	AG	GG	AG	AA	1	32299949	Affx-93243257
AX-95917330	TT	TT	TT	TT	AA	AA	AT	AT	TT	TT	1	37900017	Affx-93221174
AX-95917331	GG	GG	GG	GG	GG	GG	GG	GG	GG	GG	1	33118746	Affx-93234477
AX-95917332	CC	TT	CC	CC	CC	CC	CC	CC	CC	CC	1	3342254	Affx-93257556
AX-95917333	AA	GG	AA	AA	AA	AA	AA	AA	AA	AA	1	17942323	Affx-93225911
AX-95917334	GG	GG	GG	GG	GG	GG	GG	GG	GG	GG	1	4817095	Affx-93212570
AX-95917335	TT	CC	TT	TT	CC	CC	TC	TC	CC	TT	1	41413279	Affx-93260223
AX-95917336	GG	GG	GG	GG	GG	GG	GG	GG	GG	GG	1	15337426	Affx-93232923
AX-95917337	GG	GG	GG	GG	GG	GG	GG	GG	GG	GG	1	633422	Affx-93253766
AX-95917338	CC	CC	CC	CC	CC	CC	CC	CC	CC	CC	1	7859212	Affx-93249452
AX-95917339	GG	GG	GG	GG	GG	GG	GG	GG	GG	GG	1	18322817	Affx-93223628
AX-95917340	TT	TT	TT	TT	TT	TT	TT	TT	TT	TT	1	25365590	Affx-93254041
AX-95917341	AA	AA	AA	AA	AA	AA	AA	AA	AA	AA	1	10428725	Affx-93256515
AX-95917342	CC	GG	CC	CC	GG	GG	CG	CG	GG	CC	1	39880734	Affx-93246761
AX-95917343	TT	TT	TT	TT	AA	AA	TT	TT	TT	TT	1	37901516	Affx-93224780
AX-95917344	CC	TT	CC	CC	CC	CC	CC	CC	CC	CC	1	10134437	Affx-93229064
AX-95917345	CC	AA	CC	CC	CC	CC	CC	CC	CC	CC	1	5028616	Affx-93251565
AX-95917346	CC	CC	CC	CC	CC	CC	CC	CC	CC	CC	1	26944452	Affx-93223038
AX-95917347	TT	TT	TT	TT	TT	TT	TT	TT	TT	TT	1	1508150	Affx-93236582
AX-95917348	GG	TT	GG	GG	GG	GG	GG	GG	GG	GG	1	32158124	Affx-93254611
AX-95917349	TT	CC	TT	TT	TT	TT	TT	TT	TT	TT	1	25241043	Affx-93242833
AX-95917350	CC	GG	CC	CC	CC	CC	CC	CC	CC	CC	1	31105444	Affx-93254790
AX-95917351	TT	TT	TT	TT	TT	TT	TT	TT	TT	TT	1	42655910	Affx-93235474
AX-95917352	TT	TT	TT	TT	TT	TT	TT	TT	TT	TT	1	32199320	Affx-93254348
AX-95917353	CC	CC	CC	CC	CC	CC	CC	CC	CC	CC	1	1399895	Affx-93212621
AX-95917354	GG	GG	GG	GG	GG	GG	GG	GG	GG	GG	1	36411792	Affx-93212354
AX-95917355	AA	AA	AA	AA	AA	AA	AA	AA	AA	AA	1	410528	Affx-93247276
AX-95917356	CC	GG	CC	CC	CC	CC	CC	CC	CC	CC	1	8901166	Affx-93250125
AX-95917357	TT	TT	TT	TT	TT	TT	TT	TT	TT	TT	1	3096969	Affx-93240046
AX-95917358	GG	AG	GG	GG	GG	GG	GG	GG	GG	GG	1	8694924	Affx-93255512
AX-95917359	TC	TT	TC	TC	TC	TC	TC	TC	TC	TC	1	23959025	Affx-93241176
AX-95917360	CC	TT	CC	CC	CC	CC	CC	CC	CC	CC	1	20642589	Affx-93217379
AX-95917361	AA	CC	AA	AA	AA	AA	AA	AA	AA	AA	1	24868595	Affx-93230805
AX-95917362	TT	CC	TT	TT	TT	TT	TT	TT	TT	TT	1	23910590	Affx-93222216
AX-95917363	TT	TT	TT	TT	TT	TT	TT	TT	TT	TT	1	32969932	Affx-93217598
AX-95917364	AA	AA	AA	AA	AA	AA	AA	AA	AA	AA	1	22823602	Affx-93212976
AX-95917365	CC	GG	CC	CC	CC	CC	CC	CC	CC	CC	1	24572618	Affx-93240660
AX-95917366	GG	AA	GG	GG	GG	GG	GG	GG	GG	GG	1	3569817	Affx-93231825
AX-95917367	AA	GG	AA	AA	GG	GG	AG	AG	GG	AA	1	40873395	Affx-93234046
AX-95917368	CC	CC	CC	CC	TT	TC	TC	TT	CC	CC	1	34474534	Affx-93212698
AX-95917369	TT	TT	TT	TT	TT	TT	TT	TT	TT	TT	1	375947	Affx-93212980
AX-95917370	CC	TT	CC	CC	CC	CC	CC	CC	CC	CC	1	24914654	Affx-93221797
AX-95917371	CC	AC	CC	CC	CC	AC	CC	CC	CC	AC	1	7540639	Affx-93253620
AX-95917372	AA	AA	AA	AA	AA	AA	AA	AA	AA	AA	1	30098772	Affx-93233551
AX-95917373	AA	AA	AA	AA	AA	AA	AA	AA	AA	AA	1	42601077	Affx-93213585
AX-95917374	TT	AA	TT	TT	TT	TT	TT	TT	TT	TT	1	27506771	Affx-93260915
AX-95917375	CC	TC	CC	CC	CC	CC	CC	CC	CC	CC	1	21557805	Affx-93217676
AX-95917376	TT	TT	TT	TT	TT	TT	TT	TT	TT	TT	1	43064770	Affx-93258083
AX-95917377	AA	AA	AA	AA	GG	GG	AG	AG	AA	AA	1	37522657	Affx-93228786
AX-95917378	AA	GG	AA	AA	AA	AA	AA	AA	AA	AA	1	27572306	Affx-93229665
AX-95917379	CC	CC	CC	CC	CC	CC	CC	CC	CC	CC	1	10313762	Affx-93243286
AX-95917380	CC	TT	CC	CC	CC	CC	CC	CC	CC	CC	1	862013	Affx-93255327
AX-95917381	TT	CC	TT	TT	TT	TT	TT	TT	TT	TT	1	23278690	Affx-93219951
AX-95917382	CC	TC	CC	TC	CC	TC	TC	CC	TC	TT	1	31898835	Affx-93252066
AX-95917383	GG	AA	GG	GG	GG	GG	GG	GG	GG	GG	1	26364218	Affx-93259484
AX-95917384	AA	AA	AA	AG	AA	AG	GG	AA	AG	GG	1	32066208	Affx-93257609
AX-95917385	TT	CC	TT	TT	TT	TT	TT	TT	TT	TT	1	3347358	Affx-93226933
AX-95917386	GG	AA	GG	GG	GG	GG	GG	GG	GG	GG	1	26330744	Affx-93248032
AX-95917387	CC	CC	CC	CC	CC	CC	CC	CC	CC	CC	1	43273649	Affx-93222322
AX-95917388	AA	AA	AA	AA	AA	AA	AA	AA	AA	AA	1	42593856	Affx-93237823
AX-95917389	GG	AA	GG	GG	GG	GG	GG	GG	GG	GG	1	20865085	Affx-93234247
AX-95917390	AA	AA	AA	AA	AA	AA	AA	AA	AA	AA	1	31640736	Affx-93260382
AX-95917391	AA	AA	AA	AA	GG	AG	AG	GG	AA	AA	1	34631635	Affx-93247678
AX-95917392	CC	TT	CC	CC	TC	TT	CC	TC	TT	TC	1	43486819	Affx-93237483
AX-95917393	AA	AA	AA	AA	AA	AA	AA	AA	AA	AA	1	39816459	Affx-93255212
AX-95917394	TT	CC	TT	TT	TT	TT	TT	TT	TT	TT	1	43023519	Affx-93239336
AX-95917395	TT	TT	TT	TT	TT	TT	TT	TT	TT	TT	1	41317027	Affx-93214782
AX-95917396	GG	GG	GG	GG	GG	GG	GG	GG	GG	GG	1	29080426	Affx-93237115
AX-95917397	GG	GG	GG	GG	GG	GG	GG	GG	GG	GG	1	33168308	Affx-93245567
AX-95917398	CC	CC	CC	CC	TT	TC	TC	TT	TC	CC	1	33332505	Affx-93256680
AX-95917399	CC	CC	CC	CC	CC	CC	CC	CC	CC	CC	1	4421742	Affx-93244975
AX-95917400	GG	GG	GG	GG	GG	GG	GG	GG	GG	GG	1	6658429	Affx-93247765
AX-95917401	GG	GG	GG	GG	GG	GG	GG	GG	GG	GG	1	10428888	Affx-93222108
AX-95917402	CC	CC	CC	CC	CC	CC	CC	CC	CC	CC	1	7389887	Affx-93222445
AX-95917403	AA	AA	AA	AA	AA	AA	AA	AA	AA	AA	1	32683273	Affx-93225602
AX-95917404	AA	GG	AA	AA	AA	AA	AA	AA	AA	AA	1	12242466	Affx-93256212
AX-95917405	AA	AA	AA	AA	AA	AA	AA	AA	AA	AA	1	7443841	Affx-93229379
AX-95917406	AA	GG	AA	AA	AA	AA	AA	AA	AA	AA	1	1887557	Affx-93232074
AX-95917407	CC	CC	CC	CC	CC	CC	CC	CC	CC	CC	1	1569949	Affx-93215909
AX-95917408	GG	AA	GG	GG	GG	GG	GG	GG	GG	GG	1	27217283	Affx-93249628
AX-95917409	TC	TT	TC	CC	CC	CC	CC	CC	CC	CC	1	4331897	Affx-93247637
AX-95917410	AA	AA	AA	AA	AA	AA	AA	AA	AA	AA	1	39395060	Affx-93253425
AX-95917411	TT	CC	TT	TT	TT	TT	TT	TT	TT	TT	1	4238013	Affx-93236087
AX-95917412	GG	GG	GG	GG	GG	GG	GG	GG	GG	GG	1	38317663	Affx-93214768
AX-95917413	CC	TT	CC	CC	TT	TT	TC	TC	TT	CC	1	40141246	Affx-93246351
AX-95917414	GG	CG	GG	GG	GG	GG	GG	GG	GG	GG	1	31660730	Affx-93211605
AX-95917415	TT	TT	TT	TT	TT	TT	TT	TT	TT	TT	1	28384319	Affx-93219458
AX-95917416	GG	GG	GG	GG	GG	GG	GG	GG	GG	GG	1	26781801	Affx-93255523
AX-95917417	TT	CC	TT	TT	CC	CC	TC	TC	TT	TT	1	36335578	Affx-93259059
AX-95917418	AA	AA	AA	AA	AA	AA	AA	AA	AA	AA	1	29022358	Affx-93238688
AX-95917419	GG	AA	GG	GG	GG	GG	GG	GG	GG	GG	1	7892861	Affx-93230888
AX-95917420	TT	GG	TT	TT	TT	TT	TT	TT	TT	TT	1	19600156	Affx-93216745
AX-95917421	TT	AA	TT	TT	TT	TT	TT	TT	TT	TT	1	31109187	Affx-93252489
AX-95917422	CC	TT	CC	CC	CC	CC	CC	CC	CC	CC	1	24187261	Affx-93232318
AX-95917423	GG	GG	GG	GG	GG	GG	GG	GG	GG	GG	1	29448712	Affx-93246399
AX-95917424	AA	GG	AA	AA	AA	AA	AA	AA	AA	AA	1	3988970	Affx-93213068
AX-95917425	CC	CC	CC	CC	CC	CC	CC	CC	CC	CC	1	31278241	Affx-93230955
AX-95917426	GG	AA	GG	GG	AA	AG	AG	AA	GG	GG	1	34601710	Affx-93255961
AX-95917427	AA	AA	AA	AA	AA	AA	AA	AA	AA	AA	1	1162573	Affx-93255670
AX-95917428	CC	GG	CC	CC	CC	CC	CC	CC	CC	CC	1	10132366	Affx-93222662
AX-95917429	TT	TG	TT	TT	TT	TT	TT	TT	TT	TT	1	8695660	Affx-93237198
AX-95917430	GG	GG	GG	GG	GG	GG	GG	GG	GG	GG	1	24627501	Affx-93228931
AX-95917431	CC	CC	CC	CC	CC	CC	CC	CC	CC	CC	1	5812815	Affx-93215086
AX-95917432	CC	CC	CC	CC	CC	CC	CC	CC	CC	CC	1	29811792	Affx-93238076
AX-95917433	GG	AA	GG	GG	GG	GG	GG	GG	GG	GG	1	7855101	Affx-93239295
AX-95917434	AA	AA	AA	AA	AA	AA	AA	AA	AA	AA	1	647156	Affx-93249839
AX-95917435	CC	CC	CC	CC	CC	CC	CC	CC	CC	CC	1	34213932	Affx-93225808
AX-95917436	AA	AA	AA	AA	AA	AA	AA	AA	AA	AA	1	42198539	Affx-93242204
AX-95917437	CC	CC	CC	CC	CC	CC	CC	CC	CC	CC	1	43208285	Affx-93242071
AX-95917438	CC	AA	CC	CC	AA	AA	AC	AC	AA	CC	1	40733500	Affx-93222192
AX-95917439	AA	GG	AA	AA	AA	AA	AA	AA	AA	AA	1	11889301	Affx-93224181
AX-95917440	CC	AA	CC	CC	CC	CC	CC	CC	CC	CC	1	30277577	Affx-93250478
AX-95917441	CC	CC	CC	CC	CC	CC	CC	CC	CC	CC	1	42151471	Affx-93229061
AX-95917442	GG	CC	GG	GG	GG	GG	GG	GG	GG	GG	1	25143017	Affx-93252224
AX-95917443	AA	TT	AA	AA	TT	TT	AT	AT	AA	AA	1	39256485	Affx-93238566
AX-95917444	CC	CC	CC	CC	CC	CC	CC	CC	CC	CC	1	6499458	Affx-93213994
AX-95917445	GG	AA	GG	GG	GG	GG	GG	GG	GG	GG	1	9703377	Affx-93217761
AX-95917446	CC	AA	CC	CC	CC	CC	CC	CC	CC	CC	1	22227713	Affx-93240904
AX-95917447	CC	TT	CC	CC	CC	CC	CC	CC	CC	CC	1	7895697	Affx-93251646
AX-95917448	TT	TT	TT	TT	TT	TT	TT	TT	TT	TT	1	42601622	Affx-93234587
AX-95917449	CC	TT	CC	CC	CC	CC	CC	CC	CC	CC	1	30861375	Affx-93231994
AX-95917450	TT	CC	TT	TT	TT	TT	TT	TT	TT	TT	1	1399534	Affx-93215405
AX-95917451	AA	AA	AA	AA	AA	AA	AA	AA	AA	AA	1	37960983	Affx-93231155
AX-95917452	GG	AA	GG	GG	GG	GG	GG	GG	GG	GG	1	24173447	Affx-93219347
AX-95917453	AA	AA	AA	AG	AA	AG	AG	AA	AG	GG	1	31928445	Affx-93231026
AX-95917454	TT	TT	TT	TT	CC	CC	TC	TC	TT	TT	1	37451716	Affx-93260128
AX-95917455	TT	CC	TT	TT	TT	TT	TT	TT	TT	TT	1	1841685	Affx-93227516
AX-95917456	TT	CC	TT	TT	TT	TT	TT	TT	TT	TT	1	12289479	Affx-93217873
AX-95917457	GG	GG	GG	GG	GG	GG	GG	GG	GG	GG	1	32972375	Affx-93227793
AX-95917458	TT	TT	TT	TT	TT	TT	TT	TT	TT	TT	1	7328184	Affx-93259967
AX-95917459	GG	GG	GG	GG	GG	GG	GG	GG	GG	GG	1	42878044	Affx-93214951
AX-95917460	AA	AA	AA	AA	AA	AA	AA	AA	AA	AA	1	37745640	Affx-93229365
AX-95917461	CC	GG	CC	CC	GG	GG	CG	CG	GG	CC	1	39970556	Affx-93255999
AX-95917462	GG	TT	GG	GG	GG	GG	GG	GG	GG	GG	1	13535556	Affx-93219573
AX-95917463	TT	GG	TT	TT	TT	TT	TT	TT	TT	TT	1	12688806	Affx-93256276
AX-95917464	CC	TT	CC	CC	CC	CC	CC	CC	CC	CC	1	22884654	Affx-93224562
AX-95917465	TT	GG	TT	TT	GG	TG	TG	GG	TT	TT	1	34976292	Affx-93251594
AX-95917466	GG	AA	GG	GG	AA	AA	AG	AG	AA	GG	1	39696707	Affx-93228079
AX-95917467	AA	AA	AA	AA	AA	AA	AA	AA	AA	AA	1	7571372	Affx-93234304
AX-95917468	AA	AA	AA	AA	AA	AA	AA	AA	AA	AA	1	7571406	Affx-93260505
AX-95917469	AA	GG	AA	AA	AA	AA	AA	AA	AA	AA	1	29517747	Affx-93231054
AX-95917470	CC	CC	CC	CC	TT	TT	TC	TC	CC	CC	1	37521582	Affx-93239408
AX-95917471	AA	CC	AA	AA	AA	AA	AA	AA	AA	AA	1	24684202	Affx-93220296
AX-95917472	TC	CC	TC	CC	TT	CC	TC	TT	TT	TT	1	4620616	Affx-93229924
AX-95917473	TT	TT	TT	TT	TT	TT	TT	TT	TT	TT	1	43452534	Affx-93221947
AX-95917474	GG	AA	GG	GG	GG	GG	GG	GG	GG	GG	1	7457536	Affx-93243995
AX-95917475	GG	CC	GG	GG	CC	CC	CG	CG	GG	GG	1	39383659	Affx-93251315
AX-95917476	CC	GG	CC	CC	CC	CC	CC	CC	CC	CC	1	12691107	Affx-93254746
AX-95917477	TT	TT	TT	TT	TT	TT	TT	TT	TT	TT	1	8051307	Affx-93250436
AX-95917478	CC	AA	CC	CC	CC	CC	CC	CC	CC	CC	1	4262787	Affx-93212245
AX-95917479	CC	CC	CC	CC	CC	CC	CC	CC	CC	CC	1	5944132	Affx-93256466
AX-95917480	TC	CC	TC	TC	TC	TC	TC	TC	TC	TC	1	23958840	Affx-93218971
AX-95917481	TT	TT	TT	TT	TT	TT	TT	TT	TG	TT	1	42947691	Affx-93229872
AX-95917482	CC	AA	CC	CC	CC	CC	CC	CC	CC	CC	1	19000471	Affx-93246306
AX-95917483	AA	GG	AA	AA	AA	AA	AA	AA	AA	AA	1	27952937	Affx-93248012
AX-95917484	AA	AA	AA	AA	AA	AA	AA	AA	AA	AA	1	6129107	Affx-93235204
AX-95917485	CC	AA	CC	CC	CC	CC	CC	CC	CC	CC	1	15673638	Affx-93242144
AX-95917486	AA	AA	AA	AA	AA	AA	AA	AA	AA	AA	1	33285434	Affx-93217800
AX-95917487	AA	AA	AA	AA	CC	CC	AC	AC	AA	AA	1	37357002	Affx-93226154
AX-95917488	GG	GG	GG	GG	GG	GG	GG	GG	GG	GG	1	3991980	Affx-93237439
AX-95917489	CC	TT	CC	CC	CC	CC	CC	CC	CC	CC	1	32468982	Affx-93231071
AX-95917490	AA	GG	AA	AA	AA	AA	AA	AA	AA	AA	1	28245573	Affx-93250757
AX-95917491	AA	GG	AA	AA	GG	GG	AG	AG	AA	AA	1	38958716	Affx-93231461
AX-95917492	CC	CC	CC	CC	AA	AA	AC	AC	CC	CC	1	36713585	Affx-93236776
AX-95917493	AA	TT	AA	AA	AA	AA	AA	AA	AA	AA	1	29022227	Affx-93217638
AX-95917494	CC	GG	CC	CC	GG	GG	CG	CC	GG	CC	1	41393529	Affx-93248442
AX-95917495	GG	GG	GG	GG	GG	GG	GG	GG	GG	GG	1	34974969	Affx-93233594
AX-95917496	GG	AA	GG	GG	GG	GG	GG	GG	GG	GG	1	1400037	Affx-93256418
AX-95917497	AA	GG	AA	AA	AA	AA	AA	AA	AA	AA	1	13538594	Affx-93227364
AX-95917498	GG	AG	GG	GG	GG	GG	GG	GG	GG	GG	1	3396719	Affx-93253322
AX-95917499	CC	TT	CC	CC	CC	CC	CC	CC	CC	CC	1	1835173	Affx-93234688
AX-95917500	GG	AA	GG	GG	GG	GG	GG	GG	GG	GG	1	28005422	Affx-93228421
AX-95917501	AA	AG	AA	AA	AA	AA	AA	AA	AA	AA	1	7388457	Affx-93215978
AX-95917502	AA	AA	AA	AA	GG	GG	AG	GG	AA	AA	1	35643852	Affx-93213958
AX-95917503	TT	TT	TT	TT	CC	TC	TC	CC	TT	TT	1	35070246	Affx-93245897
AX-95917504	GG	GG	GG	GG	GG	GG	GG	GG	GG	GG	1	38871687	Affx-93249117
AX-95917505	AA	CC	AA	AA	AA	AA	AA	AA	AA	AA	1	21316782	Affx-93246283
AX-95917506	TT	TT	TT	TT	TT	TT	TT	TT	TT	TT	1	33086556	Affx-93219351
AX-95917507	TT	GG	TT	TT	TT	TT	TT	TT	TT	TT	1	3339611	Affx-93215857
AX-95917508	TT	CC	TT	TT	TT	TT	TT	TT	TT	TT	1	3991100	Affx-93260381
AX-95917509	GG	GG	GG	GG	AG	AG	GG	GG	AG	GG	1	40686563	Affx-93229490
AX-95917510	GG	GG	GG	GG	GG	GG	GG	GG	GG	GG	1	3099686	Affx-93233569
AX-95917511	AA	TT	AA	AA	AA	AA	AA	AA	AA	AA	1	7249805	Affx-93232259
AX-95917512	CC	TT	CC	CC	TT	TT	TC	TC	CC	CC	1	39216031	Affx-93227318
AX-95917513	TT	TT	TT	TT	TT	TT	TT	TT	TT	TT	1	24907728	Affx-93243722
AX-95917514	AA	AA	AA	AA	AA	AA	AA	AA	AA	AA	1	36998116	Affx-93225003
AX-95917515	GG	GG	GG	GG	GG	GG	GG	GG	GG	GG	1	26784898	Affx-93241667
AX-95917516	AA	AA	AA	AA	GG	GG	AG	AG	AA	AA	1	37957055	Affx-93223263
AX-95917517	AA	AA	AA	AA	AA	AA	AA	AA	AA	AA	1	24186085	Affx-93259010
AX-95917518	TT	TT	TT	TT	TT	TT	TT	TT	TT	TT	1	1164360	Affx-93256420
AX-95917519	CC	CC	CC	CC	CC	CC	CC	CC	CC	CC	1	22368061	Affx-93226855
AX-95917520	GG	GG	GG	GG	GG	GG	GG	GG	GG	GG	1	40731675	Affx-93228689
AX-95917521	AA	GG	AA	AA	AA	AA	AA	AA	AA	AA	1	8788252	Affx-93223549
AX-95917522	TT	GG	TT	TT	TT	TT	TT	TT	TT	TT	1	24247382	Affx-93243560
AX-95917523	TT	CC	TT	TT	CC	CC	TC	TC	TT	TT	1	38782215	Affx-93255982
AX-95917524	CC	GG	CC	CC	CC	CC	CC	CC	CC	CC	1	1571281	Affx-93242541
AX-95917525	TT	GG	TT	TT	TT	TT	TT	TT	TT	TT	1	3325817	Affx-93214026
AX-95917526	AA	GG	AA	AA	AA	AA	AA	AA	AA	AA	1	4118023	Affx-93225404
AX-95917527	CC	GG	CC	CC	CC	CC	CC	CC	CC	CC	1	32498978	Affx-93260575
AX-95917528	AA	AT	AA	AA	AA	AA	AA	AA	AA	AA	1	2699672	Affx-93252507
AX-95917529	AA	GG	AA	AA	AA	AA	AA	AA	AA	AA	1	12688836	Affx-93233628
AX-95917530	CC	TT	CC	CC	TC	TC	CC	TC	TT	TC	1	43204642	Affx-93244776
AX-95917531	CC	AA	CC	CC	CC	CC	CC	CC	CC	CC	1	32162396	Affx-93229119
AX-95917532	CC	GG	CC	CC	CG	CG	CC	CG	GG	CG	1	43189317	Affx-93249913
AX-95917533	CC	TT	CC	CC	TT	TT	TC	TC	TT	CC	1	40267572	Affx-93226164
AX-95917534	TT	CC	TT	TT	TT	TT	TT	TT	TT	TT	1	1677274	Affx-93254481
AX-95917535	GG	GG	GG	GG	CC	CG	CG	CC	CG	GG	1	33697087	Affx-93236167
AX-95917536	AA	AA	AA	AA	AA	AA	AA	AA	GG	AA	1	42947952	Affx-93248403
AX-95917537	CC	CC	CC	CC	CC	CC	CC	CC	CC	CC	1	1199526	Affx-93235906
AX-95917538	AA	GG	AA	AA	AA	AA	AA	AA	AA	AA	1	28570652	Affx-93253730
AX-95917539	TT	TT	TT	TT	TT	TT	TT	TT	TT	TT	1	2604026	Affx-93217425
AX-95917540	AA	GG	AA	AA	AA	AA	AA	AA	AA	AA	1	10314834	Affx-93215290
AX-95917541	TT	TT	TT	TT	TT	TT	TT	TT	TT	TT	1	30361266	Affx-93244872
AX-95917542	CC	GG	CC	CC	CC	CC	CC	CC	CC	CC	1	22302458	Affx-93216522
AX-95917543	AA	CC	AA	AA	CC	CC	AC	AC	CC	AA	1	40051706	Affx-93245476
AX-95917544	CC	GG	CC	CC	CC	CC	CC	CC	CC	CC	1	18125866	Affx-93234045
AX-95917545	TT	TT	TT	TT	TT	TT	TT	TT	TT	TT	1	33143397	Affx-93254302
AX-95917546	GG	AA	GG	GG	AA	AA	AG	AG	AA	GG	1	41026989	Affx-93224559
AX-95917547	CC	CC	CC	CC	TT	TC	TC	TT	CC	CC	1	34741078	Affx-93245176
AX-95917548	TT	GG	TT	TT	TT	TT	TT	TT	TT	TT	1	18322212	Affx-93239068
AX-95917549	AA	GG	AA	AA	AA	AA	AA	AA	AA	AA	1	29809324	Affx-93247749
AX-95917550	AA	GG	AA	AA	AA	AA	AA	AA	AA	AA	1	28055960	Affx-93217864
AX-95917551	CC	CC	CC	CC	CC	CC	CC	CC	CC	CC	1	32553502	Affx-93251339
AX-95917552	GG	GG	GG	GG	TT	TT	TG	TG	GG	GG	1	36608004	Affx-93219859
AX-95917553	TT	CC	TT	TT	TT	TT	TT	TT	TT	TT	1	28053267	Affx-93246088
AX-95917554	TT	GG	TT	TT	TT	TT	TT	TT	TT	TT	1	17781206	Affx-93211370
AX-95917555	AA	CC	AA	AA	CC	CC	AC	AC	AA	AA	1	38484647	Affx-93211399
AX-95917556	TT	TC	TT	TT	TT	TT	TT	TT	TT	TT	1	31104930	Affx-93212731
AX-95917557	AA	GG	AA	AA	AA	AA	AA	AA	AA	AA	1	7476848	Affx-93252828
AX-95917558	TT	CC	TT	TT	CC	CC	TT	TT	CC	TT	1	40516893	Affx-93254450
AX-95917559	TT	CC	TT	TT	TT	TT	TT	TT	TT	TT	1	6007584	Affx-93219055
AX-95917560	GG	TT	GG	GG	GG	GG	GG	GG	GG	GG	1	32345019	Affx-93215953
AX-95917561	AA	AA	AA	AC	AA	AC	AC	AA	AC	CC	1	32555851	Affx-93232250
AX-95917562	AA	TT	AA	AA	AT	TT	AA	AT	TT	TT	1	43450011	Affx-93237620
AX-95917563	CC	CC	CC	CC	CC	CC	CC	CC	CC	CC	1	18791574	Affx-93231036
AX-95917564	CC	TT	CC	CC	CC	CC	CC	CC	CC	CC	1	13229904	Affx-93234521
AX-95917565	TT	CC	TT	TT	TT	TT	TT	TT	TT	TT	1	12315346	Affx-93223912
AX-95917566	TT	TT	TT	TT	TT	TT	TT	TT	TT	TT	1	24267842	Affx-93249164
AX-95917567	TT	TT	TT	TT	GG	GG	TG	TG	TT	TT	1	37790293	Affx-93222738
AX-95917568	AA	CC	AA	AA	AA	AA	AA	AA	AA	AA	1	4819263	Affx-93224036
AX-95917569	CC	CC	CC	CC	CC	CC	CC	CC	CC	CC	1	40051083	Affx-93260129
AX-95917570	AA	AA	AA	AA	AA	AA	AA	AA	AA	AA	1	8358395	Affx-93212348
AX-95917571	TT	TT	TT	TT	TT	TT	TT	TT	TT	TT	1	42248164	Affx-93232125
AX-95917572	TT	CC	TT	TT	TT	TT	TT	TT	TT	TT	1	12242094	Affx-93219737
AX-95917573	GG	GG	GG	GG	GG	GG	GG	GG	GG	GG	1	39604027	Affx-93214626
AX-95917574	CC	CC	CC	CC	CC	CC	CC	CC	CC	CC	1	14604382	Affx-93227366
AX-95917575	AA	GG	AA	AA	AA	AA	AA	AA	AA	AA	1	631906	Affx-93245862
AX-95917576	GG	GG	GG	GG	GG	GG	GG	GG	GG	GG	1	23317561	Affx-93246712
AX-95917577	AA	AA	AA	AA	GG	GG	AG	GG	AA	AA	1	35638908	Affx-93258144
AX-95917578	AA	AA	AA	AC	AA	AC	AC	AA	AA	AC	1	32404751	Affx-93256138
AX-95917579	GG	CG	GG	GG	GG	GG	GG	GG	GG	GG	1	43022271	Affx-93217607
AX-95917580	CC	GG	CC	CC	CC	CC	CC	CC	CC	CC	1	21882798	Affx-93247679
AX-95917581	GG	AA	GG	GG	GG	GG	GG	GG	GG	GG	1	18291230	Affx-93212463
AX-95917582	AA	GG	AA	AA	GG	GG	AG	AG	GG	AA	1	40814378	Affx-93226346
AX-95917583	AA	AA	AA	AA	AA	AA	AA	AA	AA	AA	1	5812137	Affx-93259024
AX-95917584	CC	CC	CC	CC	CC	CC	CC	CC	CC	CC	1	42661942	Affx-93219808
AX-95917585	GG	GG	GG	GG	GG	GG	GG	GG	GG	GG	1	29019994	Affx-93260779
AX-95917586	CC	CC	CC	CC	CC	CC	CC	CC	CC	CC	1	23967686	Affx-93244740
AX-95917587	GG	AG	GG	GG	GG	GG	GG	GG	GG	GG	1	30498355	Affx-93226620
AX-95917588	AA	AA	AA	AA	GG	AG	AG	GG	AA	AA	1	34893333	Affx-93227598
AX-95917589	CC	CC	CC	CC	GG	GG	CG	CG	CC	CC	1	36698460	Affx-93219161
AX-95917590	TT	CC	TT	TT	TT	TT	TT	TT	TT	TT	1	3349461	Affx-93238524
AX-95917591	CC	CC	CC	CC	CC	CC	CC	CC	CC	CC	1	14608467	Affx-93240790
AX-95917592	AA	AA	AA	AA	AA	AA	AA	AA	AA	AA	1	34839276	Affx-93239224
AX-95917593	CC	GG	CC	CC	CC	CC	CC	CC	CC	CC	1	28383940	Affx-93225459
AX-95917594	AC	CC	AC	CC	CC	CC	CC	CC	CC	CC	1	42662260	Affx-93250785
AX-95917595	AA	GG	AA	AA	AA	AA	AA	AA	AA	AA	1	23663851	Affx-93254346
AX-95917596	AA	AA	AA	AA	AA	AA	AA	AA	AA	AA	1	3710406	Affx-93251925
AX-95917597	AA	GG	AA	AA	GG	GG	AG	AG	AA	AA	1	38537366	Affx-93233831
AX-95917598	AA	AG	AA	AA	AA	AA	AA	AA	AA	AA	1	27113840	Affx-93253779
AX-95917599	CC	AA	CC	CC	CC	CC	CC	CC	CC	CC	1	7576798	Affx-93249644
AX-95917600	GG	TT	GG	GG	GG	GG	GG	GG	GG	GG	1	2070346	Affx-93260614
AX-95917601	CC	AA	CC	CC	AA	AA	AC	AC	AA	CC	1	40060196	Affx-93260822
AX-95917602	CC	CC	CC	CC	TT	TC	TC	TT	TC	CC	1	33330625	Affx-93224306
AX-95917603	AA	GG	AA	AA	GG	GG	AG	AG	AA	AA	1	39419107	Affx-93249687
AX-95917604	GG	AA	GG	GG	GG	GG	GG	GG	GG	GG	1	28499102	Affx-93220026
AX-95917605	AA	AA	AA	AA	AA	AA	AA	AA	AA	AA	1	16179496	Affx-93227828
AX-95917606	CC	GG	CC	CC	CC	CC	CC	CC	CC	CC	1	475291	Affx-93235739
AX-95917607	CC	CC	CC	CC	CC	CC	CC	CC	CC	CC	1	39915999	Affx-93247517
AX-95917608	GG	AA	GG	GG	GG	GG	GG	GG	GG	GG	1	13782480	Affx-93260772
AX-95917609	CC	CC	CC	CC	CC	CC	CC	CC	CC	CC	1	33332444	Affx-93224155
AX-95917610	GG	GG	GG	GG	GG	GG	GG	GG	GG	GG	1	1172288	Affx-93242661
AX-95917611	TT	TT	TT	TT	TT	TT	TT	TT	TT	TT	1	21398888	Affx-93238117
AX-95917612	TT	CC	TT	TT	TC	TC	TT	TC	CC	CC	1	43047125	Affx-93255900
AX-95917613	AA	GG	AA	AA	GG	GG	AG	AG	GG	AA	1	40936395	Affx-93212017
AX-95917614	AA	AA	AA	AA	AA	AA	AA	AA	AA	AA	1	22030546	Affx-93246411
AX-95917615	AA	AA	AA	AA	AA	AA	AA	AA	AA	AA	1	35840960	Affx-93226201
AX-95917616	CC	TT	CC	CC	TT	TT	TC	TC	CC	CC	1	38871099	Affx-93250998
AX-95917617	GG	GG	GG	GG	AA	AA	AG	AG	GG	GG	1	37355331	Affx-93239086
AX-95917618	TT	TT	TT	TT	TT	TT	TT	TT	TT	TT	1	1674237	Affx-93243903
AX-95917619	CC	CC	CC	CC	CC	CC	CC	CC	CC	CC	1	14610232	Affx-93233623
AX-95917620	CC	TT	CC	CC	CC	CC	CC	CC	CC	CC	1	34846902	Affx-93234547
AX-95917621	AA	GG	AA	AA	AA	AA	AA	AA	AA	AA	1	5030570	Affx-93216061
AX-95917622	GG	AA	GG	GG	GG	GG	GG	GG	GG	GG	1	28592623	Affx-93255805
AX-95917623	TT	TT	TT	TT	TT	TT	TT	TT	TT	TT	1	28017287	Affx-93225029
AX-95917624	AA	AA	AA	AA	AA	AA	AA	AA	AA	AA	1	32991256	Affx-93246243
AX-95917625	GG	AA	GG	GG	GG	GG	GG	GG	GG	GG	1	23317853	Affx-93252614
AX-95917626	AA	TT	AA	AA	AA	AA	AA	AA	AA	AA	1	22414794	Affx-93226275
AX-95917627	TT	TT	TT	TT	CC	TC	TC	CC	TC	TT	1	33335369	Affx-93225522
AX-95917628	TT	TT	TT	TT	TT	TT	TT	TT	TT	TT	1	37506688	Affx-93220837
AX-95917629	TT	TT	TT	TT	TT	TT	TT	TT	TT	TT	1	9076513	Affx-93216441
AX-95917630	GG	GG	GG	GG	GG	GG	GG	GG	GG	GG	1	501338	Affx-93244562
AX-95917631	CC	CC	CC	CC	CC	CC	CC	CC	CC	CC	1	648120	Affx-93221872
AX-95917632	CC	CC	CC	CC	CC	CC	CC	CC	CC	CC	1	21479417	Affx-93242909
AX-95917633	AA	TT	AA	AA	TT	TT	AT	AT	TT	AA	1	40688897	Affx-93245650
AX-95917634	GG	GG	GG	GG	GG	GG	GG	GG	GG	GG	1	42201919	Affx-93228165
AX-95917635	TT	TT	TT	TT	TT	TT	TT	TT	TT	TT	1	8583707	Affx-93253159
AX-95917636	AA	AA	AA	AA	AA	AA	AA	AA	AA	AA	1	30111952	Affx-93244896
AX-95917637	AG	AA	AG	GG	GG	GG	GG	GG	GG	GG	1	1007205	Affx-93223686
AX-95917638	GG	AA	GG	GG	GG	GG	GG	GG	GG	GG	1	7179865	Affx-93239928
AX-95917639	GG	GG	GG	GG	AA	AA	AG	AG	GG	GG	1	37959513	Affx-93251118
AX-95917640	TT	TT	TT	TT	TT	TT	TT	TT	TT	TT	1	14290798	Affx-93253883
AX-95917641	CC	CC	CC	CC	CC	CC	CC	CC	CC	CC	1	37900314	Affx-93216814
AX-95917642	CC	CC	CC	CC	CC	CC	CC	CC	CC	CC	1	3693206	Affx-93224629
AX-95917643	GG	CC	GG	GG	GG	GG	GG	GG	GG	GG	1	6134783	Affx-93246990
AX-95917644	TT	TT	TT	TT	TT	TT	TT	TT	TT	TT	1	33000228	Affx-93229497
AX-95917645	GG	GG	GG	GG	GG	GG	GG	GG	GG	GG	1	33088763	Affx-93246432
AX-95917646	TT	TT	TT	TT	TT	TT	TT	TT	TT	TT	1	26958405	Affx-93215560
AX-95917647	GG	GG	GG	GG	GG	GG	GG	GG	GG	GG	1	8564322	Affx-93233993
AX-95917648	TT	CC	TT	TT	TT	TT	TT	TT	TT	TT	1	3500394	Affx-93219266
AX-95917649	AT	AA	AT	AT	AT	AT	AT	AT	AT	AT	1	23960638	Affx-93211580
AX-95917650	AA	GG	AA	AA	GG	GG	AG	AG	GG	AA	1	41576284	Affx-93257653
AX-95917651	TT	TT	TT	TT	TT	TT	TT	TT	TT	TT	1	32769715	Affx-93226405
AX-95917652	AA	TT	AA	AA	AA	AA	AA	AA	AA	AA	1	9116435	Affx-93232090
AX-95917653	CC	TT	CC	CC	TC	CC	CC	CC	CC	CC	1	14783764	Affx-93254277
AX-95917654	GG	AA	GG	GG	AA	AA	GG	GG	AA	GG	1	40261201	Affx-93249033
AX-95917655	CC	CC	CC	CC	CC	CC	CC	CC	CC	CC	1	43051301	Affx-93242379
AX-95917656	GG	TT	GG	GG	GG	GG	GG	GG	GG	GG	1	4145682	Affx-93221461
AX-95917657	TT	CC	TT	TT	TT	TT	TT	TT	TT	TT	1	27126959	Affx-93243633
AX-95917658	GG	AA	GG	GG	AA	AA	AG	AG	GG	GG	1	39322194	Affx-93249427
AX-95917659	GG	GG	GG	GG	GG	GG	GG	GG	GG	GG	1	23984471	Affx-93229676
AX-95917660	GG	GG	GG	GG	GG	GG	GG	GG	GG	GG	1	7332793	Affx-93220420
AX-95917661	GG	GG	GG	GG	GG	GG	GG	GG	GG	GG	1	43298399	Affx-93229802
AX-95917662	AA	GG	AA	AA	AA	AA	AA	AA	AA	AA	1	364726	Affx-93235757
AX-95917663	GG	GG	GG	GG	GG	GG	GG	GG	GG	GG	1	1672453	Affx-93248222
AX-95917664	GG	GG	GG	GG	GG	GG	GG	GG	GG	GG	1	10119073	Affx-93215723
AX-95917665	AA	CC	AA	AA	AA	AA	AA	AA	AA	AA	1	27216847	Affx-93248882
AX-95917666	GG	GG	GG	GG	CC	CC	CG	CC	GG	GG	1	36213822	Affx-93254267
AX-95917667	GG	AA	GG	GG	GG	GG	GG	GG	GG	GG	1	1402591	Affx-93259038
AX-95917668	CC	GG	CC	CC	CC	CC	CC	CC	CC	CC	1	5021395	Affx-93223081
AX-95917669	CC	CC	CC	CC	CC	CC	CC	CC	CC	CC	1	41038687	Affx-93234898
AX-95917670	CC	TT	CC	CC	TT	TT	TC	TC	TT	CC	1	40503090	Affx-93240896
AX-95917671	AA	AG	AA	AA	AA	AA	AA	AA	AA	AA	1	22976042	Affx-93214208
AX-95917672	AA	AA	AA	AA	AA	AA	AA	AA	AA	AA	1	23282441	Affx-93237309
AX-95917673	TT	CC	TT	TT	TT	TT	TT	TT	TT	TT	1	1845319	Affx-93225065
AX-95917674	GG	AA	GG	GG	AA	AA	GG	GG	GG	GG	1	36454461	Affx-93239639
AX-95917675	AA	GG	AA	AA	AA	AA	AA	AA	AA	AA	1	12572868	Affx-93244592
AX-95917676	GG	GG	GG	GG	GG	GG	GG	GG	GG	GG	1	20819849	Affx-93254512
AX-95917677	AA	GG	AA	AA	AA	AA	AA	AA	AA	AA	1	2259175	Affx-93217137
AX-95917678	AA	AA	AA	AA	AA	AA	AA	AA	AA	AA	1	25273133	Affx-93256446
AX-95917679	AA	AA	AA	AA	AA	AA	AA	AA	AA	AA	1	17834465	Affx-93232890
AX-95917680	CC	CC	CC	CC	CC	CC	CC	CC	CC	CC	1	440793	Affx-93243293
AX-95917681	AA	TT	AA	AA	AA	AA	AA	AA	AA	AA	1	7739672	Affx-93254940
AX-95917682	CC	TT	CC	CC	TT	TT	TC	TC	TT	CC	1	40221964	Affx-93233370
AX-95917683	TT	CC	TT	TT	CC	CC	TC	TC	CC	TT	1	40734313	Affx-93256983
AX-95917684	GG	GG	GG	GG	GG	GG	GG	GG	GG	GG	1	37510354	Affx-93224178
AX-95917685	GG	TT	GG	GG	GG	GG	GG	GG	GG	GG	1	28312439	Affx-93237760
AX-95917686	GG	GG	GG	GG	AA	AG	AG	AA	GG	GG	1	35014997	Affx-93211906
AX-95917687	CC	CC	CC	CC	CC	CC	CC	CC	CC	CC	1	9133194	Affx-93253420
AX-95917688	AA	GG	AA	AA	AA	AA	AA	AA	AA	AA	1	3984982	Affx-93251725
AX-95917689	GG	AA	GG	GG	GG	GG	GG	GG	GG	GG	1	24868658	Affx-93246354
AX-95917690	GG	GG	GG	GG	GG	GG	GG	GG	GG	GG	1	28019973	Affx-93256874
AX-95917691	CC	CC	CC	CC	CC	CC	CC	CC	CC	CC	1	41381428	Affx-93257739
AX-95917692	GG	GG	GG	GG	AA	AA	AG	AG	GG	GG	1	37501463	Affx-93227539
AX-95917693	GG	TT	GG	GG	TT	TT	TG	TG	TT	GG	1	40688688	Affx-93242976
AX-95917694	AA	AA	AA	AA	AA	AA	AA	AA	AA	AA	1	1507427	Affx-93213045
AX-95917695	AA	AA	AA	TT	TT	TT	TT	TT	TT	TT	1	12906385	Affx-93257100
AX-95917696	TT	TT	TT	TT	CC	CC	TC	TC	CC	TT	1	42022508	Affx-93260742
AX-95917697	TT	AA	TT	TT	TT	TT	TT	TT	TT	TT	1	20612710	Affx-93246189
AX-95917698	AA	GG	AA	AA	AA	AA	AA	AA	AA	AA	1	1569918	Affx-93258011
AX-95917699	GG	GG	GG	GG	GG	GG	GG	GG	GG	GG	1	33099339	Affx-93259142
AX-95917700	TT	TT	TT	TT	TT	TT	TT	TT	TT	TT	1	43533028	Affx-93240137
AX-95917701	AA	GG	AA	AA	GG	GG	AG	AG	AA	AA	1	39283884	Affx-93249765
AX-95917702	GG	TT	GG	GG	GG	GG	GG	GG	GG	GG	1	10968109	Affx-93239277
AX-95917703	TT	TT	TT	TT	TT	TT	TT	TT	TT	TT	1	5892724	Affx-93221286
AX-95917704	CC	CC	CC	CC	CC	CC	CC	CC	CC	CC	1	1832759	Affx-93214728
AX-95917705	AG	AG	AG	AG	AG	AG	AG	AG	AG	AG	1	3695826	Affx-93236001
AX-95917706	CC	CC	CC	CC	TT	TC	TC	TT	CC	CC	1	34733607	Affx-93247071
AX-95917707	GG	GG	GG	GG	GG	GG	GG	GG	GG	GG	1	38663814	Affx-93227045
AX-95917708	CC	CC	CC	CC	CC	CC	CC	CC	CC	CC	1	32945339	Affx-93243210
AX-95917709	AA	AA	AA	AA	AA	AA	AA	AA	AA	AA	1	31643079	Affx-93226703
AX-95917710	AA	AA	AA	AA	AA	AA	AA	AA	AA	AA	1	9392927	Affx-93226217
AX-95917711	AA	GG	AA	AA	AA	AA	AA	AA	AA	AA	1	30855095	Affx-93243097
AX-95917712	TT	AA	TT	TT	AA	AA	TT	AA	TT	TT	1	36251286	Affx-93228371
AX-95917713	CC	CC	CC	CC	CC	CC	CC	CC	CC	CC	1	5764189	Affx-93217726
AX-95917714	GG	TT	GG	GG	TT	TT	TG	TG	GG	GG	1	38783058	Affx-93214862
AX-95917715	GG	AA	GG	GG	GG	GG	GG	GG	GG	GG	1	2259722	Affx-93220645
AX-95917716	GG	GG	GG	GG	GG	GG	GG	GG	GG	GG	1	29613539	Affx-93220144
AX-95917717	GG	AA	GG	GG	AG	AA	GG	AG	AA	AA	1	43344873	Affx-93211978
AX-95917718	CC	TT	CC	CC	CC	CC	CC	CC	CC	CC	1	23318189	Affx-93218093
AX-95917719	TT	CC	TT	TT	TT	TT	TT	TT	TT	TT	1	3330566	Affx-93258612
AX-95917720	AA	GG	AA	AA	AA	AA	AA	AA	AA	AA	1	18998806	Affx-93241846
AX-95917721	TT	AA	TT	AA	AA	AA	AA	AA	AA	AA	1	42658332	Affx-93217404
AX-95917722	TT	TT	TT	TT	TT	TT	TT	TT	TT	TT	1	33104868	Affx-93218770
AX-95917723	CC	AA	CC	CC	CC	CC	CC	CC	CC	CC	1	11788469	Affx-93257809
AX-95917724	AA	AA	AA	AG	AA	AG	AG	AA	AA	GG	1	31802530	Affx-93237831
AX-95917725	TT	TT	TT	TT	TT	TT	TT	TT	TT	TT	1	40024582	Affx-93228518
AX-95917726	AA	AA	AA	AA	GG	AG	AG	GG	GG	AA	1	33355985	Affx-93232988
AX-95917727	CC	TT	CC	CC	TT	TC	TC	TT	CC	CC	1	35033813	Affx-93240036
AX-95917728	CC	CC	CC	CC	TT	TT	TC	TC	CC	CC	1	37505645	Affx-93216238
AX-95917729	AA	AA	AA	AA	AA	AA	AA	AA	AA	AA	1	8371207	Affx-93222965
AX-95917730	CC	TT	CC	CC	CC	CC	CC	CC	CC	CC	1	30923738	Affx-93240703
AX-95917731	CC	CC	CC	CC	CC	CC	CC	CC	CC	CC	1	40914241	Affx-93235716
AX-95917732	AA	GG	AA	AA	AA	AA	AA	AA	AA	AA	1	369229	Affx-93258719
AX-95917733	GG	AA	GG	GG	AG	AG	GG	AG	AA	AA	1	42880657	Affx-93211811
AX-95917734	CC	CC	CC	CC	CC	CC	CC	CC	CC	CC	1	42654902	Affx-93226757
AX-95917735	TT	GG	TT	TT	TT	TT	TT	TT	TT	TT	1	27027082	Affx-93255886
AX-95917736	CC	CC	CC	CC	CC	CC	CC	CC	CC	CC	1	24266513	Affx-93260664
AX-95917737	AA	GG	AA	AA	GG	GG	AG	AG	GG	AA	1	40790250	Affx-93253440
AX-95917738	AA	AA	AA	AA	AA	AA	AA	AA	AA	AA	1	8560490	Affx-93259859
AX-95917739	AA	CC	AA	AA	AA	AA	AA	AA	AA	AA	1	11026031	Affx-93218760
AX-95917740	GG	GG	GG	GG	GG	GG	GG	GG	GG	GG	1	38175708	Affx-93243455
AX-95917741	CC	GG	CC	CC	CC	CC	CC	CC	CC	CC	1	4234541	Affx-93213662
AX-95917742	AA	AA	AA	AA	AA	AA	AA	AA	AA	AA	1	30296381	Affx-93223478
AX-95917743	TT	CC	TT	TT	CC	CC	TC	TC	CC	TT	1	40766553	Affx-93259884
AX-95917744	AA	GG	AA	AA	AA	AA	AA	AA	AA	AA	1	7249752	Affx-93217741
AX-95917745	GG	TT	GG	GG	GG	GG	GG	GG	GG	GG	1	23317970	Affx-93224198
AX-95917746	AA	AA	AA	AA	AA	AA	AA	AA	AA	AA	1	1852029	Affx-93235380
AX-95917747	AA	AA	AA	AA	AA	AA	AA	AA	AA	AA	1	19681862	Affx-93256616
AX-95917748	GG	GG	GG	GG	GG	GG	GG	GG	GG	GG	1	33087551	Affx-93226007
AX-95917749	CC	CC	CC	CC	CC	CC	CC	CC	CC	CC	1	8894521	Affx-93231045
AX-95917750	CC	TT	CC	CC	CC	CC	CC	CC	CC	CC	1	32513043	Affx-93223881
AX-95917751	GG	GG	GG	GG	GG	GG	GG	GG	GG	GG	1	648086	Affx-93237436
AX-95917752	AA	AG	AA	AA	AA	AA	AA	AA	AA	AA	1	31402650	Affx-93217016
AX-95917753	GG	AA	GG	GG	GG	GG	GG	GG	GG	GG	1	13538226	Affx-93238189
AX-95917754	GG	GG	GG	GG	GG	GG	GG	GG	GG	GG	1	42296167	Affx-93261129
AX-95917755	GG	GG	GG	GG	GG	GG	GG	GG	GG	GG	1	7352599	Affx-93252356
AX-95917756	AG	AA	AG	AG	AG	AG	AG	AG	AG	GG	1	23960275	Affx-93211843
AX-95917757	GG	AA	GG	GG	GG	GG	GG	GG	GG	GG	1	29651013	Affx-93214532
AX-95917758	CC	AA	CC	CC	CC	CC	CC	CC	CC	CC	1	12228025	Affx-93217321
AX-95917759	GG	GG	GG	GG	GG	GG	GG	GG	GG	GG	1	7126978	Affx-93252565
AX-95917760	AA	GG	AA	AA	AA	AA	AA	AA	AA	AA	1	8789158	Affx-93228484
AX-95917761	GG	TT	GG	GG	TT	TT	TG	TG	TT	GG	1	41575719	Affx-93226015
AX-95917762	AA	AA	AA	AA	AA	AA	AA	AA	AA	AA	1	23909746	Affx-93256248
AX-95917763	CC	CC	CC	CC	CC	TC	CC	CC	TT	TC	1	42946682	Affx-93235551
AX-95917764	AA	AA	AA	AA	AA	AA	AA	AA	AA	AA	1	29447159	Affx-93225639
AX-95917765	AA	AA	AA	AA	AA	AA	AA	AA	AA	AA	1	5763864	Affx-93215443
AX-95917766	CC	CC	CC	CC	CC	CC	CC	CC	CC	CC	1	43146796	Affx-93239969
AX-95917767	AA	CC	AA	AA	AA	AA	AA	AA	AA	AA	1	4238860	Affx-93241007
AX-95917768	TT	TT	TT	TT	TT	TT	TT	TT	TT	TT	1	32753877	Affx-93237709
AX-95917769	AA	AG	AA	AA	AA	AA	AA	AA	AA	AA	1	3320117	Affx-93260825
AX-95917770	GG	AA	GG	GG	AA	AA	AG	AG	GG	GG	1	39459606	Affx-93229799
AX-95917771	AA	AA	AA	AA	AA	AA	AA	AA	AA	AA	1	23316052	Affx-93241996
AX-95917772	CC	CC	CC	CC	CC	CC	CC	CC	CC	CC	1	31160617	Affx-93224784
AX-95917773	GG	AA	GG	GG	GG	GG	GG	GG	GG	GG	1	31107340	Affx-93258930
AX-95917774	CC	CC	CC	CC	CC	CC	CC	CC	CC	CC	1	24280626	Affx-93260985
AX-95917775	AA	GG	AA	AA	AA	AA	AA	AA	AA	AA	1	32198876	Affx-93212900
AX-95917776	GG	GG	GG	GG	GG	GG	GG	GG	GG	GG	1	21046172	Affx-93226103
AX-95917777	CC	TT	CC	CC	CC	CC	CC	CC	CC	CC	1	6007624	Affx-93260008
AX-95917778	GG	GG	GG	GG	GG	GG	GG	GG	GG	GG	1	11512214	Affx-93248893
AX-95917779	AA	AG	AA	AA	AA	AA	AA	AA	AA	AA	1	39876859	Affx-93250747
AX-95917780	AA	GG	AA	AA	AA	AA	AA	AA	AA	AA	1	30587143	Affx-93256050
AX-95917781	GG	TT	GG	GG	GG	GG	GG	GG	GG	GG	1	2698957	Affx-93254962
AX-95917782	GG	AG	GG	GG	GG	GG	GG	GG	GG	GG	1	32885067	Affx-93231552
AX-95917783	CC	AA	CC	CC	AA	AA	AC	AC	AA	CC	1	41408734	Affx-93215998
AX-95917784	CC	TT	CC	CC	CC	CC	CC	CC	CC	CC	1	43024223	Affx-93244461
AX-95917785	GG	AA	GG	GG	GG	GG	GG	GG	GG	GG	1	630898	Affx-93230184
AX-95917786	CC	GG	CC	CC	CC	CC	CC	CC	CC	CC	1	32553234	Affx-93249970
AX-95917787	GG	GG	GG	GG	GG	GG	GG	GG	GG	GG	1	1183631	Affx-93235838
AX-95917788	TT	CC	TT	TT	CC	CC	TC	TC	CC	TT	1	39621678	Affx-93244164
AX-95917789	GG	GG	GG	GG	AA	AA	AG	AG	GG	GG	1	37352240	Affx-93218065
AX-95917790	GG	GG	GG	GG	AA	AA	AG	AG	AA	GG	1	41296050	Affx-93237029
AX-95917791	CC	CC	CC	TC	CC	TC	TC	CC	TC	TT	1	32406307	Affx-93226407
AX-95917792	CC	CC	CC	CC	CC	CC	CC	CC	CC	CC	1	5564177	Affx-93215212
AX-95917793	TC	TT	TC	CC	CC	CC	CC	CC	CC	CC	1	2371418	Affx-93219459
AX-95917794	CC	CC	CC	CC	CC	CC	CC	CC	CC	CC	1	43449291	Affx-93225384
AX-95917795	CC	TT	CC	CC	CC	CC	CC	CC	CC	CC	1	17724109	Affx-93222475
AX-95917796	TG	GG	TG	TT	TT	TT	TT	TT	TT	TT	1	25696908	Affx-93225089
AX-95917797	GG	GG	GG	GG	GG	GG	GG	GG	GG	GG	1	21468739	Affx-93258818
AX-95917798	TT	CC	TT	TT	TT	TT	TT	TT	TT	TT	1	28409555	Affx-93238623
AX-95917799	GG	GG	GG	GG	AA	AA	AG	AA	GG	GG	1	35479235	Affx-93255297
AX-95917800	TT	AA	TT	TT	AA	AA	AT	AT	AA	TT	1	40553380	Affx-93236112
AX-95917801	CC	TT	CC	CC	CC	CC	CC	CC	CC	CC	1	3348522	Affx-93254071
AX-95917802	TT	TT	TT	TT	TT	TT	TT	TT	TT	TT	1	9684138	Affx-93234941
AX-95917803	GG	GG	GG	GG	AA	AG	AG	AA	GG	GG	1	34475171	Affx-93228961
AX-95917804	GG	TT	GG	GG	TT	TT	TG	TG	TT	GG	1	40517066	Affx-93227619
AX-95917805	CC	TT	CC	CC	CC	CC	CC	CC	CC	CC	1	4121438	Affx-93222444
AX-95917806	GG	AA	GG	GG	GG	GG	GG	GG	GG	GG	1	13537779	Affx-93245274
AX-95917807	GG	GG	GG	GG	GG	GG	GG	GG	GG	GG	1	37522682	Affx-93259115
AX-95917808	AA	GG	AA	AA	AA	AA	AA	AA	AA	AA	1	3479670	Affx-93247064
AX-95917809	AT	AT	AT	AT	TT	TT	TT	TT	AT	AT	1	35035085	Affx-93233897
AX-95917810	GG	GG	GG	GG	GG	GG	GG	GG	GG	GG	1	39280903	Affx-93214983
AX-95917811	GG	GG	GG	GG	GG	GG	GG	GG	GG	GG	1	5893315	Affx-93231061
AX-95917812	CC	CC	CC	TC	CC	TC	TC	CC	TC	TT	1	32357770	Affx-93216070
AX-95917813	CC	TT	CC	CC	CC	CC	CC	CC	CC	CC	1	43023276	Affx-93234791
AX-95917814	TT	TT	TT	TT	TT	TT	TT	TT	TT	TT	1	43532724	Affx-93255013
AX-95917815	CC	AA	CC	CC	CC	CC	CC	CC	CC	CC	1	27157735	Affx-93244992
AX-95917816	TC	CC	TT	TT	TT	TT	TT	TT	TT	TT	1	3729047	Affx-93232825
AX-95917817	AA	TT	AA	AA	AA	AA	AA	AA	AA	AA	1	20821788	Affx-93228074
AX-95917818	GG	GG	GG	GG	GG	GG	GG	GG	GG	GG	1	32402493	Affx-93216028
AX-95917819	TT	CC	TT	TT	TT	TT	TT	TT	TT	TT	1	29224039	Affx-93251776
AX-95917820	AA	AA	AA	AA	AA	AA	AA	AA	AA	AA	1	8365472	Affx-93214015
AX-95917821	AA	CC	AA	AA	CC	CC	AC	AC	AA	AA	1	38556451	Affx-93243916
AX-95917822	CC	AC	CC	CC	CC	CC	CC	CC	CC	CC	1	24173684	Affx-93251807
AX-95917823	AA	CC	AA	AA	CC	AC	AC	CC	AA	AA	1	34745760	Affx-93248945
AX-95917824	GG	CC	GG	GG	GG	GG	GG	GG	GG	GG	1	11107267	Affx-93230364
AX-95917825	TT	CC	TT	TT	TT	TT	TT	TT	TT	TT	1	3659500	Affx-93232384
AX-95917826	CC	TT	CC	CC	CC	CC	CC	CC	CC	CC	1	7092266	Affx-93220161
AX-95917827	TT	CC	TT	TT	TT	TT	TT	TT	TT	TT	1	32155552	Affx-93241293
AX-95917828	CC	TT	CC	CC	CC	CC	CC	CC	CC	CC	1	28024400	Affx-93256094
AX-95917829	AA	CC	AA	AA	AA	AA	AA	AA	AA	AA	1	27429113	Affx-93213535
AX-95917830	GG	GG	GG	GG	GG	GG	GG	GG	GG	GG	1	1174865	Affx-93230317
AX-95917831	CC	TT	CC	CC	CC	CC	CC	CC	CC	CC	1	32681027	Affx-93249758
AX-95917832	CC	TT	CC	CC	CC	TT	CC	CC	TT	TT	1	43451300	Affx-93258688
AX-95917833	AG	GG	AG	AG	AG	AG	AG	AG	AG	AG	1	23960069	Affx-93250850
AX-95917834	AA	AA	AA	AA	AA	AA	AA	AA	AA	AA	1	8488666	Affx-93255852
AX-95917835	GG	AG	GG	GG	GG	GG	GG	GG	GG	GG	1	39905505	Affx-93238326
AX-95917836	AA	CC	AA	AA	AA	AA	AA	AA	AA	AA	1	32553555	Affx-93253825
AX-95917837	AA	AA	AA	AA	GG	GG	AA	AA	AA	AA	1	36697000	Affx-93243017
[truncated: 48,058 more rows]
